# Supplementary material for: Biological markers of hearing loss in neonates admitted to the neonatal intensive care unit: a systematic review and meta-analysis
Source: Front Neurosci. 2026 Mar 31;20:1796635. doi: 10.3389/fnins.2026.1796635 (PMC13076293; doi:10.3389/fnins.2026.1796635)
Supplement: Supplementary file 1 [file Data_Sheet_1.xlsx]

## Sheet: Sheet1
Biomarker	Authors	Title of the study	Country (study conducted - for multicentred study specify country where sponsor is based)	Date of publication (month and year): Note date of submission/acceptance. If month not given supply volume and no. of issue	Study design	Biological variable(s) measured	Measurement tools	Media of biomarker (blood, saliva, urine, umblical blood)	Single centred/multi-centred	Treatment	Sample characteristics (population)	Age of participants (extract as reported, mean SD etc)	Sex of population	Ethnicity	Sample size. If there are more than two arms number each arm.	Sample size calculation (Yes, No or n/a)	Hearing loss identified (Y/N)	ID NHSP (identified on newborn hearing screening)	ID diagnostic ABR	Severity of HL	Severity of disability	How was disability assessed	inclusion criteria	exclusion criteria	Measurement tools	Media of biomarker (blood, saliva, urine, umblical blood)	Hi/low biomarker measure	Timing measures are taken (first evaluation of primary outcome measure)	Number of measures taken	Main findings (assoc between biomarkers and HL)	Main findings (association between biomarkers and developmental delay)	Assoc with HL
bilirubin	Kuzniericzm	Interaction of hemolysis and hyperbilirubinemia on neurodevelopmental outcomes in the collaborative perinatal project.	US	2009	Retrospective	serum bilirubin	Total serum bilirubin and direct antiglobulin testing performed. TSB measured using diazo method in 11 of 12 centres, direct spectrophotometry at 1 centres.	serum	multicentre	Summary biomarker study data are included in Supplementary Material.	at least 2000g and gestational age of 36 weeks or more, excluded if died beofre 7 years of age.	>36 wks	Male, n(%) 16 400 (50.4%) mild <20mg/dl 138 (61.9) 20-24.9 mg/dl 35 (62.5) >25mg/dl	included 50-57% white, rest predominately black (35-46%), asian, latino/other small numbers	32808 (TSB <20 mg/dl 32529, TSB 20-24.9mg/dl 223, TSB> 25 mg/dl 56)	N	Y	Y	Y: evaluated at 8 years +/- 3 months using PTA at 500, 1000, 2000 and 4000Hz. SNHL defined as air conduction loss of >30db at 2 or more frequencies in both ears with an average air-bone gap across those same frequencies of 10db or less.	N	Y	Weschler scale IQ testing and neurological exam at 7-8 yrs	infants with a birth weight of at least 2000 g and gestational age of 36 weeks or more	Infants were further excluded if they died before follow-up at 7 years of age (n = 831), neonatal bilirubin levels were not measured (n = 2724), or a DAT was not performed (n = 909).	TSB measurements were made by using the diazo method in 11 of the 12 centers, and by direct spectrophotometry at the remaining center	serum	peak total bilirubin	TSB measurements were obtained at 48 ± 12 hours, and repeated 24 hours later if the level was ≥10 mg/dL, and if still ≥10 mg/dL repeated at 4 to 5 days, with additional levels at the discretion of treating clinicians. We used the maximum measured TSB level for each infant as the predictor variable.	2026-03-01	We found that in infants with TSB levels ≥25 mg/dL, there is an association between a positive DAT result and lower full-scale, verbal, and performance IQ scores, although lower than the magnitude of the effect found in the JIFee study. However, we found no evidence of an interaction between a positive DAT result on TSB levels on the risk of an abnormal/suspicious neurologic examination or hearin…	We found that in infants with TSB levels ≥25 mg/dL, there is an association between a positive DAT result and lower full-scale, verbal, and performance IQ scores, although lower than the magnitude of the effect found in the JIFee study. However, we found no evidence of an interaction between a positive DAT result on TSB levels on the risk of an abnormal/suspicious neurologic examination or hearin…	N (only NDD)
bilirubin	Xu	Relationship research between auditory neuropathy spectrum disorder and exchange transfusion in neonates with severe hyperbilirubinemia.	China	2019	Retrospective	serum bilirubin	clinical assay	serum	single	phototherapy and exchange transfusion	neonates with HB	uUnown	1552 males and 1396 females	Chinese	2216 severe hyb; 732 non severe hb	N	Y	Y	Y	U	n/a	n/a	All the neonates had SH (defined as peak TSB ≥ 342 μmol/L [20 mg/dL] and (or) growth rate > 8.5 μmol/L [0.5 mg/dl ]) induced by RH hemolysis, ABO hemolysis, immune hemolytic disease, preterm birth and low birth weight, etc	Neonates who met the following conditions were excluded: brain injury induced by asphyxia, hypoxia or birth injury at birth, postnatal brain injury induced by severe intracranial infection and cerebral hemorrhage, clear infection history at early pregnancy (toxoplasma gondii, measle, cytomegalovirus, herpes virus, syphilis, HIV), hyperbilirubinemia related metabolic diseases (hereditary spherocyt…	TSB level and UB level were measured at admission and before discharge, and neonates received transcutaneous bilirubinometer daily during hospitalization. Blood samples for the measurement of TSB for individual subjects were drawn as clinically indicated at the discretion of the attending neonatologist in amber colored serum separator tubes to protect from light. TSB concentration was measured (m…	serum	peak total bilirubin	on admission and on discharge and every day they were admitted	U -but numerous	SH is one of risk factors for ANSD. SH neonates have a lower incidence of ANSD in the exchange transfusion group than in the phototherapy group. Neonates who meet the standards of exchange transfusion adopt this therapy in early stage, which can quickly decrease bilirubin level and ultimately reduce incidence of ANSD.	n/a	AN
bilirubin	Wickremasinghe	Risk of Sensorineural Hearing Loss and Bilirubin Exchange Transfusion Thresholds.	US	2015	Case control	serum bilirubin	clinical assay	serum	multi-centre (15 Californian hospitals)	phototherapy and exchange transfusion	>35 weeks	>35 weels	1046 male (57%)	maternal reported (33/42% white); (29/20% asian); (7/8% black)	525409 (HL in 11 (0.6%) exposed and 43 (0.23%) unedposed)	N	Y	Y	Y	Y (We ascertained hearing losscharacteristics from chart review,including type of SNHL (pure SNHLor mixed hearing loss), laterality(left, right, or bilateral), and severity(normal, ,15 dB hearing level [HL];slight, 20 dB HL; mild, 25–35 dB HL;moderate, 40–50 dB HL; moderatelysevere, 55–65 dB HL; severe, 70–85dB HL; and profound, $90 dB HL).The overall severity of each subject’shearing loss was de…	n/a	n/a	>35 weeks gestation (exposed cohort) TSB>>ETT, unexposed <AAP EET (10:1 ratio)	Becausepediatric hearing loss can be causedby congenital disease, we excludedsubjects who had any of thefollowing diagnoses (based onInternational Classification ofDiseases, Ninth Revision,6 diagnosiscodes in KPNC electronic records)that could contribute to hearing loss:disorders of metabolism andimmunity (270.0–271.1,277–277.09, 277.3, 277.5–277.87,and 279.0–279.19), structural brainanomalies (7…	TSB levels (in milligrams perdeciliter) were obtained from KPNCelectronic laboratory data sources.The VITROS7 method (Ortho ClinicalDiagnostics, Rochester, NY) wasused to measure 96% of TSB levels.	serum	peak total bilirubin	U	U	Only bilirubin levels well above ETT were associated with SNHL. At lower bilirubinlevels, the excess risk of SNHL was low.	n/a	Y
bilirubin	Sharma	Brainstem evoked response audiometry (BAER) in neonates with hyperbilirubinemia.	India	2006	Case control	serum bilirubin	clinical assay	serum	single	phototherapy and exchange transfusion	Mean age of babies was 4.16 -+ 0.77 days, mean weight 3.31 +_ 0.41 kg, mean gestational age 38.83 • 1.26 weeks	38.8 +- 1.26 wks	Male female ratio in the study was 1.3:1	U	30 and 30 controls	N	Y	Y	Y	N (crude)	n/a	n/a	icteric neonates with serum bilirubn >mg ad 30 non-icternic babies (controls)	Neonates with complicated pregnancy, adverse neonatal events like-severe birth asphyxia,pyogenic meningitis, severe septicemia,congenital craniofacial malformations or babies on mechanical ventilator were excluded.	U	serum	peak total bilirubin	U	U	: BAER is a simple, reliable and effective technique for determining auditory functions in the neonates especially changes of early bilirubin toxicity.	n/a	ABR
bilirubin	Sampath	Risk factors for adverse neurodevelopment in extremely low birth weight infants with normal neonatal cranial ultrasound.	Australia	2005	Retrospective	serum bilirubin	clinical assay	serum	single	phototherapy	low birth weight and gestational age (<1000g and <28 weels)	<28 weeks	52.7% male (abn Cranial U/S); 50.5% normal cranial u/s	U	n=152; U n with HL	N	Y	Y	Y: all children had their hearing formally assessed by an audiologist at 10 to 12 months corrected age. For children born from 1992 to 1995, all children had their hearing screened prior to discharge using Oto-acoustic emission. Children, who failed this screen, were further assessed using brain stem auditory-evoked potentials. Children in whom there were later concerns regarding hearing and chil…	Y	Y	neurological assessment at 1-5 yeras by a paediatrician to detect CP. All children were assessed at 5 years by a psychologist using standardized tests of intelligence. The Stanford–Binet Intelligence Scale-4th Ed15 was used for children born between 1985 and 1991 and the Wechsler Pre-School and Primary scale of Intelligence F Revised16 was administered for children born between 1992 and 1995. Chi…	<1000g and <28 weeks	Five infants were excluded; as there was incomplete information on the cranial ultrasound scans.	U	serum	peak total bilirubin	U	U	A serum bilirubin >200 mmol/l and presence of ROP are postnatal risk factors associated with an adverse developmental outcome in infants with normal cranial ultrasounds.	A serum bilirubin >200 mmol/l and presence of ROP are postnatal risk factors associated with an adverse developmental outcome in infants with normal cranial ultrasounds.	Y
bilirubin	Iskander	Serum bilirubin and bilirubin/albumin ratio as predictors of bilirubin encephalopathy.	US	2014	Prospective	serum bilirubin	clinical assay	serum	single	phototherapy and exchange transfusion	Entry criteria included infants < 14 days old with severe jaundice requiring intensive phototherapy or exchange transfusion and an estimated GA $34 weeks (using the New Ballard Score)	term/near term. uncertain, birth weights used	100 male/ 93 female	U	193	N	Y	Y	Y	N	U	BIND	infants >14 days old with severe jaundice requiring intensive phototherapy or exchange transfusion and an estimated GA $34 weeks (using the New Ballard Score)	excluding infants with missing albumin data (23 cases), inadequate outcome documentation (4 cases), or comorbid conditions unrelated to jaundice (4 cases).	TSB and albumin levels were determined in the clinical laboratory at Cairo University Children’s Hospital. TSB was measured by the Doumas modification of the Jendrassik-Grof diazo method12 and albumin by the bromocresol purple method13 by using a Dimension RxL analyzer (Siemens Healthcare Diagnostics Inc, Tarrytown, NY).	serum	peak total bilirubin	U	U	Both total serum bilirubin and bilirubin/albumin ratio are strong predictors of advancing stages of acute and post-treatment auditory and neurologic impairment. However, bilirubin/albumin ratio, adjusted to the same sensitivity, does not improve prediction over total serum bilirubin alone.	: Both total serum bilirubin and bilirubin/albumin ratio are strong predictors of advancing stages of acute and post-treatment auditory and neurologic impairment. However, bilirubin/albumin ratio, adjusted to the same sensitivity, does not improve prediction over total serum bilirubin alone.	Y (which biomarker is better)
bilirubin	Mandour	Audiological assessment of neonatal hyperbilirubinemia.	Egypt	2020	Prospective	serum bilirubin	clinical assay	serum	single	uUnown	term or near term neonates (healthy and with hyperbilirubinaemia)	>37 weeks old) or near term delivery (35–37 weeks old)	U	U	100	N	Y	Y	Y	N	n/a	n/a	a history of healthy term delivery (more than 37 weeks old) or near term delivery (35–37 weeks old), average weight and with hyperbilirubinemia (bilirubin more than 17 mg/dl and less than 30 mg/dl).	Presences of neonatal hypoxia, intrauterine infections, sepsis or meningitis were not included in this study. In addition infant with a family history of hearing loss, low birth weight, ototoxic medication as aminoglycosides or congenital malformations were not included	U	serum	peak total bilirubin	U	U	Hyperbilirubinemia have an adverse effect on neonatal hearing, which was reflected on auditory brainstem response parameters of our study. Results of this study underline the importance of ABR in evaluating the auditory system. ABR can be an efficient tool for monitoring the auditory brainstem pathway in infants who are at risk of neurotoxicity	n/a	ABR
bilirubin, crp, sepsis	Kang	Early prediction of adverse outcomes in infants with acute bilirubin encephalopathy	China	2020	Prospective	serum bilirubin	clinical assay	serum	two provences in China	phototherapy and exchange transfusion	Term infants >=35 weeks	Term infants >=35 weeks	48 (male)	U - chinese	82 (76 ABE)	Y	Y but only AABR	Y	N	N	N	BIND score. neurodevelopmental parameters assessed at 18 minths. Surviving infants were followed up at 3, 6, 12, and 18 months by experienced neurologists, who were blinded to previous treatment. No scoring system indicated	Surviving infants were followed up at 3, 6, 12, and 18 months by experienced neurologists, who were blinded to previous treatment.	Neonates who presented with one of the following symptoms were excluded from the study: (1) Hypoxic‐ischemic encephalopathy, hypoglycemic encephalopathy, and neonatal encephalopathy with infection; (2) Congenital brain injury such as genetic, metabolic, and malformation diseases; (3) Congenital auditory deformity	U clinical assay presumed acceptable	serum	peak total bilirubin	U	U	Both B/A (bilirubin to albumin ratio) and BIND score can be used to predict adverse outcomes of ABE, and the combination of the two parameters can increase prediction sensitivity significantly.	Both B/A and BIND score can be used to predict adverse outcomes of ABE, and the combination of the two parameters can increase prediction sensitivity significantly.	Y (B/A; BIND; B/A +BIND)
bilirubin	Wong	Short- and long-term outcome of severe neonatal nonhemolytic hyperbilirubinemia.	China	2006	Retrospective	serum bilirubin	clinical assay	serum	single	phototherapy and exchange transfusion	Chinese full-term neonates (birthweight ≥ 2500 g and gestational age ≥ 37 weeks)	Term ≥ 37 weeks)	60/39 (M/F)	U - chinese	99 (30 moderate, 63 severe, super severe hyperbilirubinemia, 5)	N	Y	Y	Y	ABR estimates	U	n/a	Chinese full-term neonates (birthweight ≥ 2500 g and gestational age ≥ 37 weeks) 2. Negative direct Coombs’ test and nonhemolytic hyperbilirubinemia 3. Absence of any congenital or metabolic anomalies or any syndromal disorders 4. Absence of asphyxia, sepsis, meningitis, intracranial hemorrhage, or other brain anomalies	U	U clinical assay presumed acceptable	serum	peak total bilirubin	U	U	we propose that the toxic effect of hyperbilirubinemia on auditory brainstem pathways might be transient provided that prompt treatment is initiated.	n/a	N (transient)
bilirubin	Farouk	Follow-up of Children with Kernicterus in Kano, Nigeria	Nigeria	2018	Retrospective	serum bilirubin	clinical assay	serum	single	Summary biomarker study data are included in Supplementary Material.	neonates with a clinical diagnosis of ABE based on BIND score of 1	U	(1738 males, 1075 females	U	2813 (104 ABE)	N	Y	U	N	U	U	U	neonates with a clinical diagnosis of ABE based on BIND score of 1 [24], discharged from the hospital and followed up in clinic	excluded those with perinatal asphyxia or congenital malformations	TSB was measured using the Ingram icterometer in all patients	serum	peak total bilirubin		U	There is a critical need for a National Kernicterus Registry to document all cases of kernicterus and formulate an effective treatment and prevention policy	There is a critical need for a National Kernicterus Registry to document all cases of kernicterus and formulate an effective treatment and prevention policy	Registry of Kernicterus
bilirubin	Oh	Association between peak serum bilirubin and neurodevelopmental outcomes in extremely low birth weight infants.	US	2003	Retrospective	serum bilirubin	clinical assay	serum	multi-centred (12)	phototherapy	ELBW neonates who survived to 14 days of age	26.3 +- 2.1 (followed up	male/female (OR for male sex as risk factor but absolute values not documented)	U	5393 (2595 available for analysis)	N	Y (HA - info from theparent.)	U	U	U	Y	A composite neurodevelopmental impairment (NDI) scorewas defined as the infant’s having 1 or more of the followingitems: PDI _x0002_70, MDI _x0002_70, moderate to severe CP, bilateral hear-ing impairment requiring amplification, or bilateral blindness	ELBW infants who survived to 14 days	excluded values beyond 14 days	Serum bilirubin determi-nations were performed in the clinical laboratories at each centeras part of the clinical management. The PSB values (defined as thehighest total serum bilirubin during the infant’s hospital stay)were recorded in the GDB data form.	serum	peak total bilirubin		U	PSB concentrations during the first 2weeks of life are directly correlated with death or NDI,hearing impairment, and PDI <70 in ELBW infants.	PSB concentrations during the first 2weeks of life are directly correlated with death or NDI,hearing impairment, and PDI <70 in ELBW infants.	Y (ELBW)
bilirubin	Can	Auditory neuropathy in late preterm infants treated with phototherapy for hyperbilirubinemia.	Turkey	2015	Prospective	serum bilirubin	clinical assay ( total serum bilirubin levels were monitored according to hour-specific norms using the Bhutani Nomogram (Bhutani et al, 1999))	serum	single	phototherapy	Late preterm infants, gestational age between 34 weeks and 36 weeks, 6 days and with a birth weight greater than or equal to 2500 g admitted to the NICU for hyperbilirubinemia (total serum bilirubin level below, equal or greater than 20 mg/dl) and treated with phototherapy, were enrolled in the study	34-37 weeks	male 59/85 (severe hyperbilirubinemia),	U	85 (hyperbilirubineamia); 102 NSH	Y (n=78)	Y	Y	Y	Based on the ABR threshold, hearing loss was categorized into the following classes: mild (36 – 50 dB nHL), moderate (51 – 70 dB nHL), severe (71 – 90 dB nHL), and profound ( 90 dB nHL). Neonates with abnormal or absent ABR at 90 dB were suspected of having AN, and CM recordings were considered for a defi nitive diagnosis	n/a	The criterion for normal hearing was the presence of wave V at a stimulus intensity of 20 dB nHL	187 late preterms with sub-exchange transfusion bilirubin levels who underwent phototherapy for the treatment of hyperbilirubinemia, were included in the study. The study group (severe hyperbilirubinemia group) comprised 85 infants with total serum bilirubin 20 mg/dl. The control group (non-severe hyperbilirubinemia group) was constituted of 102 late preterms with total serum bilirubin _x0004_ 20…	Craniofacial malformations, history of exposure to aminoglycosides, family history of hearing loss, perinatal asphyxia, congenital infections, and sepsis were defi ned as exclusion criteria	total serum bilirubin levels were monitored according to hour-specifi c norms using the Bhutani Nomogram (Bhutani et al, 1999). Infants were treated in line with the guidelines from the American Academy of Pediatrics Subcommittee on Hyperbilirubinemia (AAP)	serum	peak total bilirubin	total serum bilirubin levels were monitored according to hour-specifi c norms using the Bhutani Nomogram (Bhutani et al, 1999). Infants were treated in line with the guidelines from the American Academy of Pediatrics Subcommittee on Hyperbilirubinemia (AAP)	U	AN (2%) in late preterms treated with phototherapy for severe-hyperbilirubinemia was not higher than in those with non-severe hyperbilirubinemia.	n/a	N (treatment - phototherapy prevents AN)
bilirubin, sepsis etc	Choi	Analysis of the risk factors associated with hearing loss of infants admitted to a neonatal intensive care unit: A 13-year experience in a university hospital in Korea	Korea	2020	Retrospective	serum bilirubin	clinical assay	serum	single	phototherapy, loop inhibiting diuretics	term and preterm neonates	36 weeks (HL group median 29 weeks)	24 male/19 female	U	2404 (n=43 HL; 172 controls)		N	Y	Y	N, the hearing threshold was defined as 35 dB nHL or more in the ABR test performed in infants with a ‘refer’ result in the NHS	n/a	n/a	All the NICU infants in the study period with the results of NHS were included	. Exclusion criteria included those infants without any of NHS results, and those lacking medical information for any patient and treatment factors as described below, such as infants born in other hospitals and admitted to NICU in the study hospital.	U presume clinical assay	serum	peak total bilirubin	U	U	In summary, history of sepsis, peak total bilirubin, duration of vancomycin use, the number of days of phototherapy, and the use of LIDs were significant risk factors for hearing loss in NICU infants in Korea. These factors should be considered in NICU infant care and also in counseling parents of the NICU graduates.	n/a	Y (combo risk factors)
bilirubin	Dunman	Long-term follow-up of otherwise healthy term infants with marked hyperbilirubinaemia: should the limits of exchange transfusion be changed in Turkey?	Turkey	2007	Prospective	serum bilirubin	clinical assay	serum	single	intensive phototherapy	therwisehealthy singleton term (gestational age >37 wk, birth-weight >2500 g) newborn infants admitted with hyperbilirubinemia	>37 weeks	16 male 14 female (study population)	U	30 cases, 30 controls	N	N (only tested at 80dB)	Y	N	N BAEP thresholdswere estimated by wave V, the peak latencies of wavesI, III and V were measured at 80 dB normal hearinglevel (nHL), and the interpeak latencies of wave I–III,I–V and III–V were also measured.	N	AUaraDevelopmental Screening Tes	otherwisehealthy singleton term (gestational age >37 wk, birth-weight >2500 g) newborn infants who were admitted toDokuz Eylu¨l University Hospital with marked indirecthyperbilirubinaemia (20–24 mg dl_x0001_1, 342–410mmol l_x0001_1) during the ﬁrst 2 wk of life were included inthe study if intensive phototherapy, instituted during thepreparations for exchange transfusion, was successful indecreas…	Infants were excluded whohad known risk factors such as blood group incompat-ibilities, positive Coombs’ test, glucose-6-phosphatedehydrogenase deﬁciency (measured on all newbornswith non-physiological jaundice in this hospital), anylaboratory evidence of haemolytic disease as evidencedby anaemia, reticulocytosis or abnormality of the bloodsmear, perinatal factors associated with an increasedrisk…	U presume clinical assay	serum	peak total bilirubin	2-6 days	U	The results suggest that successful intensive phototherapy without exchangetransfusion in otherwise healthy term newborn infants with marked hyperbilirubinaemia (20–24 mg dl_x0001_1, 342–410 mmol l_x0001_1) might not increase the risk of bilirubin brain injury and that theconventional limit of 20 mg dl_x0001_1 (342 mmol l_x0001_1) could be changed to 22–24 mg dl_x0001_1 (376–410 mmol l_x0001_1) f…		Y (treatment comparisons/threshold)
bilirubin	Gkoltsious	Serial brain MRI and ultrasound findings: relation to gestational age, bilirubin level, neonatal neurologic status and neurodevelopmental outcome in infants at risk of kernicterus.	UK	2008	Retrospective	serum bilirubin (PSB, evidence of acidosis, sepsis or other pathologies, hyperbilirubinaemia treatment, neonatal clinical signs and neurological examination, results of electroencephalographic (EEG)/cerebral function monitoring (CFM) and auditory testing were documented.	clinical assay	serum	single (two sites)	All infants were treated with phototherapy and 7 had exchange transfusions	neonates with unconjugated hyperbilirubinemia and/or kernicterus	preterm and term	6 male, 5 female	Y (black, asian and white)	11	N	Y	Y	Y	ABR abnormal with thresholds of 80-90 or no response	Y	Griffiths scale	infants born or referred at the Queen Charlotte's and Hammersmith Hospitals between April 1997 and May 2005, with unconjugated hyperbilirubinemia of > 400 μmol/L and/or neonatal or later neurological signs suggestive of kernicterus and with at least one cUS and one MRI brain scan.	U	U presume clinical assay	serum	peak total bilirubin	U	U	HL was difficult to predict.	Severe CP occurred with relatively low TSB levels in preterms but only at high levels in full-terms. In the term infants, peak TSB levels were very high and correlated with the MRI findings at term and late scans and with severe HL, not hitherto reported	U (ga dependant - HL - difficult to comment on as v small sample size)
bilirubin	Erdeve	The Turkish neonatal jaundice online registry: A national root cause analysis	Turkey	2018	Prospective	serum bilirubin, albumin	clinical assay	serum	multi-centred	usual nicu treatments (ventilation etc)	Healthy newborns with jaundice admitted to 50 NICUs	≥35 weeks of gestation	Male and female	U	5620	N	Y	Y	N	U	U	physical exam and cerebral imaging	otherwise healthy infants born at ≥35 weeks of gestation and hospitalized for only NNJ	Infants born at<35 weeks of gestation or with a diagnosis at admission unrelated to hyperbilirubinemia were excluded	U presumed clinical assay	serum	UB	U	U	Severe NNJ and bilirubin encephalopathy are still problems in Turkey. Means of identifying at-risk newborns before discharge during routine postnatal care, such as bilirubin monitoring, blood group analysis, and lactation consultations, would reduce the frequency of short- and long-term complications of severe NNJ.	n/a	Y
bilirubin	Amina	Chronic Auditory Toxicity in Late Preterm and Term Infants With Significant Hyperbilirubinemia.	US	2017	Prospective	serum bilirubin, UB	clinical assay	serum	single (two centres)	All neonates received intensive phototherapy with a mean (SD) duration of 40 (22) hours. Eleven neonates received intravenous immunoglobulin.	Neonates >=34 weeks’ gestational age at birth admitted to NICU with severe unconjugated hyperbilirubinemia (defined as TSB ≥20mg/dL [342μmol/L] or TSB that met the exchange transfusion criteria according to the American Academy of Pediatrics [AAP] guidelines) during the first two postnatal weeks were eligible for the study	>=34 weeks’ gestational age at birth	Male (n=41(57%) without ANSD and elevated ABR threshold. n=18 neonates with auditory toxicity)	Asian (no details on demographic)	123 (100 studied)		Y	Y	Y (and VRA)	Normal hearing was defined as having minimum responses to speech and warble tone stimuli (500, 1000, 2000, and 4000 Hz) ≤20 dB HL in the sound field.	n/a	n/a	Neonates more than or equal to 34 weeks’ gestational age at birth who were admitted to the Neonatal Intensive Care Unit (NICU) with severe unconjugated hyperbilirubinemia (defined as TSB ≥20mg/dL [342μmol/L] or TSB that met the exchange transfusion criteria according to the American Academy of Pediatrics [AAP] guidelines) during the first two postnatal weeks were eligible for the study.	Neonates with the following conditions were excluded: craniofacial malformations; chromosomal disorders; family history of congenital deafness; toxoplasmosis, other infections, rubella, cytomegalovirus, and herpes simplex infections; and surgical interventions	institutional clinical laboratory using the colorimetric method. Unbound bilirubin was measured on arrival by the modified peroxidase method at two enzyme concentrations (1:25 and 1:12.5 dilutions) of pre-calibrated peroxidase (Arrows Company, Osaka Japan) using an FDA-approved Arrows UB analyzer UA-1 (Arrows Company).	serum	UB	TSB was measured immediately (<2hrs) by the institutional clinical laboratory using the colorimetric method. The serum albumin was measured (g/dL [multiply by 151 to convert to μmol/L]) on each participant at the time of admission, with subsequent TSB if jaundice increased despite phototherapy, and before exchange transfusion, using the bromo-cresol green method	U	Unbound bilirubin (but not total serum bilirubin or bilirubin albumin molar ratio) is associated with chronic auditory toxicity in late preterm and term infants with significant unconjugated hyperbilirubinemia. Unbound bilirubin is a better predictor of chronic auditory toxicity.	n/a	Y (comparison of biomarkers)
bilirubin	Aminb	Auditory toxicity in late preterm and term neonates with severe jaundice.	US	2017	Prospective	serum bilirubin, UB	clinical assay	serum	single (two centres)	All neonates received intensive phototherapy with a mean (SD) duration of 40 (22) hours. Eleven neonates received intravenous immunoglobulin.	Neonates >=34 weeks’ gestational age at birth admitted to NICU with severe unconjugated hyperbilirubinemia (defined as TSB ≥20mg/dL [342μmol/L] or TSB that met the exchange transfusion criteria according to the American Academy of Pediatrics [AAP] guidelines) during the first two postnatal weeks were eligible for the study	>=34 weeks’ gestational age at birth	Male (n=41(57%) without ANSD and elevated ABR threshold. n=18 neonates with auditory toxicity)	Asian (no details on demographic)	124 (100 studied)	Y	Y	Y	Y	U	n/a	n/a	Neonates more than or equal to 34 weeks’ gestational age at birth who were admitted to the Neonatal Intensive Care Unit (NICU) with severe unconjugated hyperbilirubinemia (defined as TSB ≥20mg/dL [342μmol/L] or TSB that met the exchange transfusion criteria according to the American Academy of Pediatrics [AAP] guidelines) during the first two postnatal weeks were eligible for the study.	Neonates with the following conditions were excluded: craniofacial malformations; chromosomal disorders; family history of congenital deafness; toxoplasmosis, other infections, rubella, cytomegalovirus, and herpes simplex infections; and surgical interventions	institutional clinical laboratory using the colorimetric method. Unbound bilirubin was measured on arrival by the modified peroxidase method at two enzyme concentrations (1:25 and 1:12.5 dilutions) of pre-calibrated peroxidase (Arrows Company, Osaka Japan) using an FDA-approved Arrows UB analyzer UA-1 (Arrows Company).	serum	UB	TSB was measured immediately (<2hrs) by the institutional clinical laboratory using the colorimetric method. The serum albumin was measured (g/dL [multiply by 151 to convert to μmol/L]) on each participant at the time of admission, with subsequent TSB if jaundice increased despite phototherapy, and before exchange transfusion, using the bromo-cresol green method	U	Unbound bilirubin is more strongly associated with auditory toxicity than TSB and/or BAMR in greater or equal to 34 weeks’ gestational age neonates with severe jaundice. Unbound bilirubin is a better predictor than TSB in neonates with severe hyperbilirubinemia.	n/a	Y (comparison of biomarkers - all received intensive phototherapy)
bilirubin and sepsis	Hack	Neurodevelopment and predictors of outcomes of children with birth weights of less than 1000 g: 1992-1995.	US	2000	Retrospective	serum bilirubin and risk factors	clinical assay	serum	single	none	very low birth weight NICU neonates	26. 4 weeks	94 male	Demographic data included maternal age, race, marital status, and a composite Social Risk Score that includes marital status (married, 0; single, 1), race (white, 0; black, 1), and education (high school, 0; less than high school, 1)	333 (221 ND assessments; n=13 HL)	N	Y	U	Our findings associated with deafness need to be interpreted with caution, since we did not routinely perform formal hearing tests	U	U	Bayleys (revised Bayley Scales of Infant Development (BSID II))	ELBW wihout major congenital malformations admitted to the NICU		clinical assay	serum	peak total bilirubin	U	U	predictors of deafness were male sex (OR, 2.79; 95% CI, 1.02-7.62), sepsis (OR, 3.15; 95% CI, 1.05-9.48), and jaundice (maximal bilirubin level, >171 µmol/L [>10 mg/dL]) (OR, 4.80; 95% CI, 1.46-15.73).	Predictors of neurologic abnormality were a severely abnormal finding on cerebral ultrasound (OR, 8.09; 95% CI, 3.69-17.71) and chronic lung disease (OR, 2.46; 95% CI, 1.12-5.40)	Y
bilirubin and creatinine	Marlow	Sensorineural hearing loss and prematurity.	UK	2000	Case control	serum bilirubin and BE and creatinine	clinical assay	serum	single	dopamine, frusemide, intubation, ventilation, oxygen	permature infants	<33 weeks gestation	no mention except of matching of two comparison children	U	15 cases. 30 controls	N	Y	Y	U	>50dB (ABR) and alter behavioural testings	n/a	n/a	<33 weeks admitted to NICU. control group no SNHL	term babies	clinical assay	serum	peak total bilirubin	U	U	Preterm children with SNHL required more intensive care in the perinatal period and developed more neurological complications than controls. Not more children with v high bilirubin levels but small sample size.	n/a	N
bilirubin	Oh	Influence of clinical status on the association between plasma total and unbound bilirubin and death or adverse neurodevelopmental outcomes in extremely low birth weight infants.	US	2010	Prospective	serum bilirubin	blood samples were collected in lithium-heparin gel tubes (CapiJect, Terumo Medical Corporation, Somerset, NJ) immediately centrifuged for at least 1 min at 13,000×g and stored at − 4°C within 2 hours. Samples were labeled with an identifier for storage, with the code correlating to patient identification kept in a confidential logbook. The samples were sent in dry ice and in batches to two cente…	serum	multi-centred	agressive vs conservative phototherapy	extremely low birth weight infants	24-27 weeks (stable - 26.8 ± 1.9 unstable - 25.3 ± 1.5 )	Unclear: sex included as indep in regression analyses but no mention any where else	Y	908	N	Y	Y	U	U	U	hearing assessment, and developmental testing were done by trained and certified personnel who were blinded to the bilirubin values, grouping of subjects in the phototherapy trial2 . and clinical status. Hearing outcomes were determined by parent report and confirmed by the examiner as central hearing loss (HL) using audiologic testing including auditory brainstem evoke response	compare the outcomes of infants with birth weight between 501–1,000 g. treated with aggressive vs conservative phototherapy. All infants included who were recruited. Put into unstable or stable groups: Infants were classified as clinically unstable if they had one or more of the following conditions at the time of blood sampling (5±1 days of age): (a) blood pH < 7.15 at the time of blood sampling…	163 samples that were recorded as “hemolyzed” or “turbid” in appearance	clinical assay (well described)	serum	peak total bilirubin	t 5 ±1 days of age	1	Our observation that UB levels are directly related to poor outcomes – regardless of clinical status – is consistent with the notion that UB is the form of bilirubin responsible for neurotoxicity.1	We also found that infants’ clinical status influenced the association between TPB and death or abnormal neurodevelopmental outcomes in that there was a direct relationship between TPB with study outcomes in unstable but not in stable infants	Y (UB) interaction with risk factors
bilirubin	Govaert	Changes in Globus Pallidus with (Pre)Term Kernicterus	Netherlands	2003	Case report	serum bilirubin	clinical assay	serum	single	phototherapy and exchange transfusion	5 pre-term babies and 2 term babies all with kernicterus	term and preterm	male and female	U	8	N (case series)	Y	Y	Y	U	Y?	U	kernicterus in very low birth weight and preterm infants	Blood group incompatibility was excluded, bacteremia, galactosemia, and hypothyroidism were excluded in patients 6-8	clinical assay in hospital	serum	peak total bilirubin	1 per day. Day 1-14	11	All failed to pass bedside hearing screen tests and had severe hearing loss on auditory brain response testing. Acidotic very low birth weight preterminfants with low serum albumin levels develop MR-confirmed pallidal injury and hearing loss facing “accepted” TSB levels	Acidotic very low birth weight preterm infants with low serum albumin levels develop MR-confirmed pallidal injury	N( low albumin)
bilirubin	ElHouchi	Prediction of 3- to 5-Month Outcomes from Signs of Acute Bilirubin Toxicity in Newborn Infants.	Egypt	2017	Retrospective	serum bilirubin	clinical assay	serum	single	phototherapy and exchange transfusion	neonates admitted to the NICU with severe hyperbilirubinaemia	>34 weeks	male and female	U	145	N	Y	Y	Y	N	N	n/a	neonates >34 weeks admitted to the NICU with hyperbilirubinaemia (TSB warranting immediate therapeutic intervention according to the 2004 American Academy of Pediatrics guidelines for managing neonatal jaundice.)	Four neonates with incomplete data were excluded.	TSB was measured at admission before starting phototherapy and every 12-24 hours thereafter using the Doumas-modification of Jendrassik-Grof diazo method16 in the clinical laboratory of Cairo University Children Hospital.	serum	peak total bilirubin	U	U	The BIND score can be used to evaluate the severity of acute bilirubin encephalopathy and predict residual neurologic and hearing dysfunction.	The BIND score can be used to evaluate the severity of acute bilirubin encephalopathy and predict residual neurologic and hearing dysfunction.	Y (but used to assess utility of BIND score)
bilirubin, meningitis	Martinez-Cruz	Risk Factors Associated with Sensorineural Hearing Loss in Infants at the Neonatal Intensive Care Unit: 15-Year Experience at the National Institute of Perinatology (Mexico City)	Mexico	2008	Retrospective	serum bilirubin	clinical assay and for hearing: BAEP, behavioural hearing evaluation, free-field audiometry, tympanometry, PTA	serum	single	usual nicu treatments (ventilation etc)	neonates admitted to the NICU then followed up at 7 years	32.5 weeks cases; 7.8 years at FU.	84/146 male	U	146 SNHL; 272 control group	N	Y	Y	Y	Y	N	n/a	history of a stay at the NICU from the INPer and who afterwards participated in the Prospective Study of Pediatric Follow-up of High-Risk Infants as outpatients. Infants required identification with SNHL >40 dB in the ear with better hearing in audiological follow-up.	Exclusion criteria for both groups included inherited hearing loss (as a part of or without a syndrome	clinical assay in hospital	serum	peak total bilirubin	U	U	low birth weight, length of stay in the NICU, mechanical ventilation, blood exchange, intraventricular hemorrhage, and meningitis were the main perinatal risk factors associated with SNHL in 15 years of experience at one of the main NICUs in Mexico City associated with severe/profound SNHL audiometric profile	n/a	Y and combo of RFs
bilirubin	Lee	Unconjugated bilirubin is correlated with the severeness and neurodevelopmental outcomes in neonatal hypoxic-ischemic encephalopathy.	Taiwan	2023	Retrospective	serum UB	clinical assay and for hearing: AABR device and diagnostic ABR	serum	single	Cooling	neonates with fetal distress, metabolic acidosis, or positive-pressure ventilation immediately after birth.	term (>36 weeks)	male and female. 23 (67.6%) HIE stage I 19 (61.3%) HIE stage II 11 (64.7%) HIE stage III	U	102 (20 excluded due to congenital anomalies)	N	N (no difference for unconjugated cases for HL)	Y	Y	No difference between groups. The degree of hearing loss was classified as normal (> 25 and ≤ 35 dB nHL) or abnormal, comprising mild (> 35 and ≤ 45 dB nHL), moderate (> 45 and ≤ 65 dB nHL), severe (> 65 and ≤ 90 dB nHL), or profound (> 90 dB nHL)	UB levels were correlated with neurodevelopmental outcomes at the age of ≥ 1 year and with the occurrence of seizures after discharge before the age of 1 year	Bayley Scales of Infant and Toddler Development, Third Edition (Bayley-III). The cognitive and motor subscales of the Bayley-III scores were used to express neurodevelopmental outcomes. The Bayley-III score was classified as normal if both cognition and motor scores were ≥ 85, and abnormal if cognitive and motor subscales were < 85 in either cognition or motor parameters	patients between 2015 to 2021 with fetal distress, metabolic acidosis, or positive-pressure ventilation immediately after birth	excluding 20 patients due to congenital anomalies (n = 8), preterm infants with a gestational age of < 36 weeks (n = 11), or confirmed genetic defects (n = 1)	clinical assay in hospital	serum	UB	first 5 days. Blood UB levels were measured at the time of admission and in the first week.	4	No association with HL	Our findings suggest that bilirubin can serve a potential neuroprotective role against selective necrosis in susceptible brain tissues, including the basal ganglion, thalamus, and brain stem.The bilirubin level in the first week is an important biomarker for clinical staging, MRI findings, seizures after discharge, and neurodevelopmental outcomes at least 1 year secondary to HIE. The peak UB leve…	N (UB HIE)
bilirubin	Oyinwola	Automated ABR screening for hearing loss and its clinical determinants among newborns with hyperbilirubinemia in National Hospital, Abuja, Nigeria.	Nigeria	2023	Prospective	serum bilirubin	clinical assay and for hearing: AABR device (Otoport OAE + ABR	serum	single (tertiary centre)	Cooling	recruited from the Special Care Baby Unit (SCBU) and Neonatal Intensive Care Unit (NICU) wards	≥34 weeks gestational age (GA), who presented to and/or were admitted into the NHA SCBU/NICU within the first 28 days of life and had jaundice or were diagnosed with hyperbilirubinemia with an Apgar score of 7 and above in five minutes, were recruited into the stud	97 (60.6%) males	U	160	U	Y	Y	N	U	n/a	n/a	All newborns delivered at ≥34 weeks gestational age (GA), who presented to and/or were admitted into the NHA SCBU/NICU within the first 28 days of life and had jaundice or were diagnosed with hyperbilirubinemia with an Apgar score of 7 and above in five minutes, were recruited into the study.	Newborns who were diagnosed with perinatal asphyxia (Apgar scores less than 7 in five minutes) or hearing loss or had a family history of deafness or were admitted with suspected or confirmed toxoplasma, rubella, cytomegalovirus, herpes simplex, etc., (TORCHES) infection and meningitis were excluded from the study.	analyzed in the NHA laboratory using a chemical analyzer that employs the colorimetric diazo method, and results were documented in the proforma.	serum	peak total bilirubin	U	U	The prevalence of screening AABR failure and risk of hearing impairment in at least one ear was high among newborns with hyperbilirubinemia in this study. Determinants of screening AABR failure among our study subjects include extreme or hazardous hyperbilirubinemia, ABE, exchange blood transfusion, LBW, home birth, malformed external ear, dull TM, maternal history of congenital anomaly in previo…	n/a	Y (ABR)
bilirubin	Amin	Unbound Bilirubin and Auditory Neuropathy Spectrum Disorder in Late Preterm and Term Infants with Severe Jaundice.	US	2016	Prospective	serum bilirubin	clinical assay (hospital), ABR and confirmed Hl	serum	single	Phototherapy and exchange transfusion were used as per AAP guidelines.30 Intravenous gamma globulin was used as per the institutional policy for hemolytic jaundice secondary to ABO or Rh incompatibility.	neonates (term and late preterm)	>34 weeks. late preterm and term infants	n=19; n=4 (ANSD)	mostly Caucasian (n = 30 [68%]) and non-Hispanic (n = 39 [89%])	44	yes	Y	Y	Y	Y (not reported)	n/a	n/a	Infants ≥34 weeks' gestation with severe jaundice during the first 2 weeks of life	Our exclusion criteria included conditions often associated with sensorineural hearing loss31: (1) craniofacial malformations; (2) chromosomal disorders; (3) family history of congenital deafness or auditory neuropathy unrelated to prematurity or hyperbilirubinemia; (4) toxoplasmosis, other infections, rubella, cytomegalovirus infection, and herpes simplex infections; and (5) infants requiring su…	TSB concentration was measured (mg/dL, multiply by 17.1 to convert to μmol/L) immediately (in <2 hours) by the clinical chemistry laboratory using the standard colorimetric method. The same aliquot of blood used to measure TSB was used to measure unbound bilirubin concentration (μg/dL, multiply by 17.1 to convert to nmol/L). Unbound bilirubin was measured by the modified peroxidase method at 2 en…	serum	UB	U	U	Unbound bilirubin is a more sensitive and specific predictor of ANSD than TSB or BAMR in late preterm and term infants with severe jaundice.	n/a	Y (AN)
bilirubin	Zhang	Outcome Analysis of Severe Hyperbilirubinemia in Neonates Undergoing Exchange Transfusion	China	2022	Retrospective	serum bilirubin	clinical assay (hospital), ABR and confirmed Hl	serum	single (3 hospitals)	exchange transfusion	>28 weeks with severe hyperbilirubinaemia who also had ET	>28 weeks	collected but proportions U	U	462	N	Y (Hl needing HAs no hearing testing described)	U	U	N	Y	BIND score on admission	newborns at >28weeks of gestational age with severe hyperbilirubinaemia (20mg/dl) or TSB meeting ET criteria) who underwent ET in NICU	brain injury caused by genetic metabolic diseases, suppurativemeningitis, hypoglycemic encephalopathy, hypoxic-ischemic encephalopathy, intracranial hemorrhage grade III and IV, periventricular leukomalacia, or congenital auditory deformity were excluded from the study	U	serum	UB	U	U	peak TSB and sepsis were both independent risk factors for poor outcomes in infants with severe hyperbilirubinemia.	peak TSB and sepsis were both independent risk factors for poor outcomes in infants with severe hyperbilirubinemia.	Y (TSB and sepsis)
bilirubin	Thangavelu	Prevalence and risk factors for hearing loss in high-risk neonates in Germany	Germany	2019	Retrospective	serum bilirubin	clinical assay (hospital), ABR and confirmed Hl	serum	single (2)	none	neonates with a mean gestationalage at birth of 35.5 weeks	35.5 weeks	(43% female)	U	4512 (71 with HL)	N	Y	Y	Y	N	n/a	n/a	ncluded all neonateswho were hospitalised in the neonatal intensive care unit,between January 2009 and December 2014	data not available	U (retrospective data	serum	peak total bilirubin	U	U	Our findings of risk factors for hearing loss were consistent with other studies. However, some commonly demonstrated risk factors such as perinatal infections, meningitis, sepsis and ototoxic drugs did not show significant associations in our cohort. Targeted screening based on risk factors may help early identification of hearing loss in neonates.	Our findings of risk factors for hearing loss were consistent with other studies. However, some commonly demonstrated risk factors such as perinatal infections, meningitis, sepsis and ototoxic drugs did not show significant associations in our cohort. Targeted screening based on risk factors may help early identification of hearing loss in neonates.	Y (HB at levels requiring ET)
bilirubin	Ahlfors	Unbound bilirubin predicts abnormal automated auditory brainstem response in a diverse newborn population.	US	2009	Retrospective	serum UB	Lab assay. peroxidase method in a ClinicalLaboratory Improvement Amendments certified laboratory using anFDA-approved Arrows UB Analyzer (Arrows Co. Ltd., Osaka, Japan)	serum	single	Standard TBC exchangetransfusion guidelines modified for albumin concentration wereused.8 Phototherapy was administered at the discretion of theattending physician	birth weights and gestations ranging from 406 to 4727 g and 24 to 42 weeks	24 to 42 weeks	male/female	U	191 (n=16 abnormal AABR)	N	Y (only AABR)	Y	N	U	n/a	n/a	All neonates who were admitted to the neonatal intensive care unit(NICU) of the California Pacific Medical Center between 1998 and2003 and who had Bf (free bilirubin) and AABR performed for clinical care wereeligible for the study	Infants with congenitalanomalies, genetic disorders, TORCH (toxoplasmosis, rubella,cytomegalovirus, herpes, syphilis, and human immunodeficiencyviral infections) were excluded	Lab assay - peroxidase method in a ClinicalLaboratory Improvement Amendments certified laboratory using anFDA-approved Arrows UB Analyzer (Arrows Co. Ltd., Osaka, Japan)	serum	UB	In many babies Br was only measured once	In many babies Br was only measured once	An abnormal AABR is associated with an elevated Bf or Bf/TBC ratio, but not the TBC alone. The prevalence of bilirubinneurotoxicity as a cause of audiological dysfunction may beunderestimated if the TBC alone is used to assess the severity of newbornjaundice.	n/a	N (Bf, but not TBC, was associated with an abnormal AABR, n=6 )
bilirubin and G6PD	Kuzniewicz	Incidence, etiology, and outcomes of hazardous hyperbilirubinemia in newborns.	US	2014	Retrospective	serum bilirubin	clinical assay (hospital), ABR and confirmed Hl	serum	single	All of the infants with a TSB $30mg/dL received treatment with photo-therapy and 17 (36%) underwent atleast 1 exchange transfusion	neonates We identified all infants born 35 weeks’gestational age from 1995 through 2011in KPNC (n = 525 409)	≥35 weeks of gestation	51% boy in tsb max<30; 62% TSB max>=30 mg/dl	good details: <30mg/dl group white (42%); 15% white >=30 mg/dl TSB:	n=525362 (TSB max <30); n=47 (TSB max >=30 mg/dl)	N	Y SNHL	U	Y audiologist blinded to TSB levelsreviewed the medical records and audiometry to confirm SNHL,	U	Y/U - diagnosis of CP and SNHL only -	a child neurologist blinded to TSB levelsreviewed medical records to confirmthe diagnostic features of CP	all infants born >35 weeks’gestational age from 1995 through 2011in KPNC (n = 525 409)	We ex-cluded any TSB measurements forwhich a corresponding conjugated ordirect bilirubin measurement consti-tuted $50% of the TSB level	clinical assay	serum	UB	peak bilirubin taken from first month after birth	U	Hazardous ($30 mg/dL) hyperbilirubinemia is a rareevent. No etiology could be identified from the clinical record in mostcases. G6PD deficiency was the leading cause of hazardoushyperbilirubinemia when an etiology was identified, but many werenot tested. Chronic, bilirubin-induced neurotoxicity was uncommonand occurred only in the setting of additional risk factors and TSBvalues well over (.15 mg…	Hazardous (≥ 30 mg/dL) hyperbilirubinemia is a rare event. No etiology could be identified from the clinical record in most cases. G6PD deficiency was the leading cause of hazardous hyperbilirubinemia when an etiology was identified, but many were not tested. Chronic, bilirubin-induced neurotoxicity was uncommon and occurred only in the setting of additional risk factors and TSB values well over …	Y
bilirubin	Jangaard	Outcomes in a population of healthy term and near-term infants with serum bilirubin levels of >or=325 micromol/L (>or=19 mg/dL) who were born in Nova Scotia, Canada, between 1994 and 2000	Canada	2008	Retrospective	serum bilirubin	clinical assay, and medical service	serum	province (multi-centres)	n/a	infantswith gestational ages of >35 weeks who were born inNova Scotia, Canada, between January 1, 1994, andDecember 31, 2000	>35 weeks	male/female		56019 (3779 >13.5mg/dl TSB and 348 (>19 mg/dl)	N	incidence no different between the groups	uUnown	uUnown (diagnosis	U	CP, developmental delay	clinical notes - no details	>35 weeks of gestation who were born between January 1, 1994, and December31, 2000, were extracted from the Nova Scotia Atlee Perinatal Database	Infants withRh factor isoimmunization, significant congenital or chromosomal abnormalities, orsevere peripartum asphyxia were excluded.	clinical assay (hospital notes)	serum	TSB			There was no increase in adverse effects reported previously to be associated with bilirubin toxicity. Associ-ations with developmental delay, attention-deficit disorder, and autism were observed.	There was no increase in adverse effects reported previously to be associated with bilirubin toxicity. Associ-ations with developmental delay, attention-deficit disorder, and autism were observed.	N
bilirubin	Ahlfors	Unbound bilirubin concentration is associated with abnormal automated auditory brainstem response for jaundiced newborns.	US	2008	Retrospective	serum bilirubin + UB	Lab assay. Peroxidase method in a ClinicalLaboratory Improvement Amendments certified laboratory using anFDA-approved Arrows UB Analyzer (Arrows Co. Ltd., Osaka, Japan)	serum	single	exchange transfusion	neonates	birth weights and gestations rangingfrom 406 to 4727 g and 24 to 42 weeks,	99 male/ 76 female (normal AABR); abnormal AABR 11 male/5 female	Y. The population is mostly Caucasian (n = 78, 41%), Asian (n = 45, 24%) and Hispanic (n = 11, 6%).	191 (n=16 abnormal AABR)	N	AABR: All abnormal results were confirmed by at least one repeat AABR test.	Y	N (no diagnostic ABR only AABR)	U	n/a	n/a	All infants admitted to the NICU who had Bf and AABR performed for clinical care were eligible for the study	Infants with congenitalanomalies, genetic disorders, TORCH (toxoplasmosis, rubella,cytomegalovirus, herpes, syphilis, and human immunodeficiencyviral infections) were excluded. In addition, infants who died or were transferred to other hospitals before the AABR test was carried out were excluded.	TBC (mg per 100 ml) and Bf (µg per 100 ml) were measured by the peroxidase method in a Clinical Laboratory Improvement Amendmentscertified laboratory using an FDA-approved Arrows UB Analyzer (ArrowsCo. Ltd., Osaka, Japan).Bf was also measured at half the recommended peroxidase concentration to obtain the equilibrium Bf as described elsewhere.	serum	UB	Because many TBC and Bf were not the peak values of the variables, we also included Bf/TBC ratio, which is proportional to Kd and therefore a measure of relative binding weakness, as an exposure variable in addition to TBC and Bf in the various statistical models.)	In many babies, the Bf was measured only once and often early in the clinical course to help identify babies with weaker binding that might be at risk for bilirubin neurotoxicity at TBC or TBC/albumin ratios below the standard exchange transfusion guidelines.	An abnormal AABR is associated with an elevated Bf or Bf/TBC ratio, but not the TBC alone. The prevalence of bilirubin neurotoxicity as a cause of audiological dysfunction may be underestimated if the TBC alone is used to assess the severity of newborn jaundice.	n/a	Y (not peak TBC)
bilirubin	Dowley	Auditory neuropathy: unexpectedly common in a screened newborn population.	UK	2009	Retrospective	serum bilirubin	clinical assay (presumed as retrospective case notes)	serum (presumed as clinical case notes)	single	U	30 patients were diagnosed with suspected severe to profound hearing loss, and 12 of these 30had auditory neuropathy	25-40 wks: mean age 33wks 1d (32d) ANSD group	6 male/ 6 female	U	n=30 severe-profound HL (n=12 ANSD)	N	Y	Y	Y	Y (only severe-profound included)	n/a	n/a	patients diagnosed with severe-profound HL	Infants with NH	U	serum but U	peak total bilirubin	U	U	In this population, auditory neuropathy is much more common than hitherto expected, and the infants generally have had more severe neonatal illness than those with non-auditory neuropathy hearing impairments. However, there is a real chance of improvement over time as the child matures, at least in some cases, and further systematic follow-up is needed to quantify this.	In this population, auditory neuropathy is much more common than hitherto expected, and the infants generally have had more severe neonatal illness than those with non-auditory neuropathy hearing impairments. However, there is a real chance of improvement over time as the child matures, at least in some cases, and further systematic follow-up is needed to quantify this.	Y (clinical with AN)
bilirubin	Chen	Neurodevelopmental outcome of severe neonatal hemolytic hyperbilirubinemia.	Hong Kong	2006	Retrospective	serum bilirubin	clinical assay, AEP	serum	single	phototherapy, exchange transfusions (n=4)	Full-term neonates with hyperbilirubinemia	Chinese full-term neonates (birthweight ≥ 2500 g and gestational age ≥ 37 weeks)	male/female	U (Chinese)	128	N	Y(some cases)	N	Y (ABR)	UUnown (normal/abnormal)	All infants recruited had regular physical, neurologic, visual, and auditory evaluations conducted by a neurodevelopmental pediatrician (V.C.N.W.) and a child neurologist (V.C.N.W.) until 3 years of age.	functional testing	1. Chinese full-term neonates (birthweight ≥ 2500 g and gestational age ≥ 37 weeks) 2. Absence of any congenital or metabolic anomalies or any syndromal disorders 3. Absence of asphyxia, sepsis, meningitis, intracranial hemorrhage, or other brain anomalies	U	clinical assay (hospital)	serum	peak total bilirubin	bilirubin measures uUnown. Serial brainstem auditory evoked potentials were performed in three children with an initial abnormal brainstem auditory evoked potential until 2 years of age (two with two brainstem auditory evoked potentials and one with five brainstem auditory evoked potentials). All 99 children in the nonhemolytic group had the brainstem auditory evoked potential performed after dis…	U	There were also no significant differences in serial brainstem auditory evoked potential outcome between the hemolytic and nonhemolytic groups in our cohort at 2 years. Only 3.5% in the hemolytic group and 2% in the nonhemolytic group had abnormal brainstem auditory evoked potentials. There was no significant difference between the hemolytic and nonhemolytic groups in the mean brainstem auditory …	All children in our cohort had a normal neurodevelopmental outcome at 3 years except 10.4% of the hemolytic group (two with ABO incompatibility, one with glucose-6-phosphate dehydrogenase deficiency) and 2% of the nonhemolytic group	N (ABR - N=3)
bilirubin	Kitai	Diagnosis of Bilirubin Encephalopathy in Preterm Infants with Dyskinetic Cerebral Palsy.	Japan	2020	Retrospective	serum bilirubin	clinical assay, MRI, functional outcomes, ABR	serum	single	none	Preterm infants	mean gestational age and birth weights were 27.2 weeks and 991 g, respectively	male/female	U	93	N	Y (17 HA)	N	Y (ABR)	abnormal abr in 51 cases,	abnormal abr in 51 cases,	functional outcome measures and MRI scans	preterm infants later diagnosed with BE	U	clinical assay (hospital)	none	peak total bilirubin	U	U	Even among children without apparent hyperbilirubinemia in the neonatal period, there are cases of CP due to BE, especially in extremely low birth weight infants born preterm. It is important to diagnose BE accurately based on a combination of characteristic perinatal history, ABR findings, functional outcomes, and brain MRI performed at an appropriate time.	Even among children without apparent hyperbilirubinemia in the neonatal period, there are cases of CP due to BE, especially in extremely low birth weight infants born preterm. It is important to diagnose BE accurately based on a combination of characteristic perinatal history, ABR findings, functional outcomes, and brain MRI performed at an appropriate time.	N
bilirubin and albumin	Hosono	Follow-up study of auditory brainstem responses in infants with high unbound bilirubin levels treated with albumin infusion therapy	Japan	2022	Retrospective	UB and albumin	clinical assay	serum	single	Twenty infants (control group) received only phototherapy, while 38 others (albumin-treated group) were also given i.v. human albumin administration (1 g/kg bodyweight) during the first 2 h of phototherapy	Full term. gestational age, 39.4 ± 1.4 weeks; birthweight, 3245 ± 435 g	39.4 ± 1.4 weeks	male/female	U (japanese)	58 (38 albumin treated; 20 control)	N	Y (initially via ABR then recovery after treatment)	N	Y (auditory brainstem responses was carried out at 6 and 12 months of age)	normal after treatment at 1 year	normal after treatment	development quotient tests	high unbound bilirubin conc (>0.9ug/dl)	Infants with hemolytic disease of the newborn and with direct bilirubin ≥2 mg/dL were excluded.	clinical assay (hospital)	serum	peak total bilirubin	U	U	We conclude that a rapid reduction of UB concentration less than 1.0 µg/dL prevents detection of ABR abnormality at 6 months of age. Albumin administration of 1 g/kg might be effective to execute a rapid reduction of UB concentrations of approximately 0.4 µg/dL.	Abnormalities of auditory brainstem response were detected in three infants in the albumin-treated group and six infants in the control group at 6 months. Two infants in the albumin-treated group and four infants in the control group had improved at 12 months. The results of the follow-up study at 18 months of age in the both groups were normal with development quotient >85. No patients with hear…	Y (Treatments, photherapy, alb etc - v small sample size)
case study	Saavedra	A Case Report of Kernicterus in a Neonate with Hemolytic Disease of Newborn-Lessons to Learn. J Pediatr Health Care. 2018 Jul-Aug;32(4):411-415. doi: 10.1016/j.pedhc.2018.03.007. PMID: 29778298.	US	2018	Case report	serum bilirubin (kernicterus)	clinical assay	serum	single	hyperbilirubinemia resolved with intensive phototherapy, intravenous immunoglobulin, and a double volume exchange transfusion	1 neonate	36 weeks 4 days	female	U (reports ethnicity of mother in case report)	1	N	Y	Y	N	U	Not known	n/a	n/a	n/a	clinical assay (hospital)	serum	peak total bilirubin	1-5 days	4	First, clinical jaundice on the first day of life should always be considered pathologic unless proven otherwise. Second, Rh antigen–positive mothers can have Rh alloimmunization because of non-D Rh sensitization due to incompatibility between minor Rh antigens such as E and c antigens. Third, HDN due to non-D Rh antigens and other minor blood group antigen (such as Kell, Lewis, and others) incom…	We report a case of a neonate with severe hyperbilirubinemia secondary to hemolytic disease of the newborn (HDN) who developed kernicterus	Y (case report with kernicterus)
case study of hyperbilirubinemia secondary to another disease	Dai	Severe neonatal hyperbilirubinemia secondary to combined RhC hemolytic disease, congenital hypothyroidism and large adrenal hematoma: a case report.	China	2022	Case report	serum bilirubin	clinical assay	serum	single	Phototherapy	1 neonate	4+ days	male	Case report (chinese)	1	N	Y	N	Y	Y? 65db for left ear and 70db for the right then 25dbl for left ear and 40dbl for the right (AEP)	n/a	n/a	n/a	n/a	clinical assay (hospital)	serum	peak total bilirubin	4-10 days	2+	We report a case of severe jaundice due to three causes, showing the significance for the investigation of the etiology of neonatal hyperbilirubinemia. Child had hearing loss from AEPs	We report a case of severe jaundice due to three causes, showing the significance for the investigation of the etiology of neonatal hyperbilirubinemia.	Y (case report with hemolytic disease and hypothyroidism and genetic anomaly related to HL?)
bilirubin	Najib	Developmental outcome of neonates underwent exchange transfusion due to hyperbilirubinemia: A single-center experience	Iran	2024	Retrospective	serum bilirubin	clinical assay	serum	single	Exchange transfusion	neonates (who underwent exchange transfusion)	Term (n=78) preterm (n=9)	49 (56.3%) were female and 38 (43.7%) were male	U	87	N	Y	Y	Y	U	Y	parental and paediatric neurologist assessment	neonates with bilirubin encephalopathy or bilirubin levels exceeding the threshold for exchange transfusion in accordance with the guideline adopted by the American Academy of Pediatrics	The exclusion criteria were the disinclination of parents to assist the study or incomplete data, the presence of asphyxia (Apgar score <7 in 5 min, cord blood gas potential of hydrogen (PH) <7, or base excess (BE) <-12), and major systemic or congenital diseases such as congenital heart disease. Children who died were also excluded from the study.	clinical assay (hospital)	serum	peak total bilirubin	U	U	Bilirubin neurotoxicity can cause developmental impairment including auditory, speech, and motor disorders besides encephalopathy. Early recognition and proper early intervention can lead to better outcomes for the child, family, and society.	Bilirubin neurotoxicity can cause developmental impairment including auditory, speech, and motor disorders besides encephalopathy. Early recognition and proper early intervention can lead to better outcomes for the child, family, and society.	Y (treatment with ET and combo factors) - n=4 auditory problems
bilirubin	Nickisch	Pedaudiologic findings after severe neonatal hyperbilirubinemia	Germany	2009	Case control	serum bilirubin	clinical assay	serum	single	U	all children with NHB-values over 20 mg/dl and/or diagnosed bilirubin encephalopathy by MRI were included in the study. A total of 15 children met the described inclusion criteria for the NHB-group (NHBG)	12 term and 3 preterm in both groups	10 males, 5 female	all caucasian	15 (15 control)	N	Y	Y	Y	Y (n=8 AN)	Y	paediatrician	all children with NHB-values over 20 mg/dl and/or diagnosed bilirubin encephalopathy by MRI were included in the study	Children with hearing loss in control group (prospective analysis)	clinical assay (hospital)	serum	peak total bilirubin	peak levels on day 2	U	aimed to assess the presence and characteristics of auditory dysfunction in children with NHB20	n/a	Y
bilirubin	Kamath	Early detection and longitudinal outcomes of hearing impairment in NICU graduates at SDM college of medical sciences and hospital	India	2025	Retrospective	serum bilirubin	not specified	serum	single	phototherapy, exchange transfusions	425 (n=5 failing hearing screening)	term and preterm	47-56% M/F depending on group	Indian - not specified	5 (failing NHS)	N	Y	Y	N	U	n/a	n/a	All term and preterm neonates admitted to the NICU within the specified study period who were stable, not on antibiotics, and had reached full feeds were included.	Neonates with life-threatening congenital anomalies.  Neonates with external auditory canal atresia	U	U	U	U	U	The study advocates for universal neonatal hearing screening as an integral part of neonatal care, emphasizing continual improvement and adaptation of screening protocols to meet the unique needs of high-risk neonates.	U	Y
bilirubin	Matshete	The outcomes of an audiological management programme for neonates with hyperbilirubinaemia	South Africa	2024	Prospective	serum bilirubin	clinical assay	serum	single	U	neonates with hyperbilirubemia	77.5% were premature neonates	55% M	Y (77.5% black african)	40	N	Y	Y	Y	U	n/a	n/a	The inclusion criteria for this population included neonates (born less than 28 days)(Cnattingius et al., 2020), neonates with hyperbilirubinaemia and neonates born prematurely or full term	U	clinical assay	serum	peak total bilirubin	U	U	in the ears of patients with a blood serum level of 10 mg/dL or more, there was an abnormal audiological result of 68% (n = 54)	U	Y
bilirubin	Amin	Unbound Bilirubin and Acute Bilirubin Encephalopathy in Infants Born Late Preterm and Term with Significant Hyperbilirubinemia	India	2024	Prospective	serum bilirubin	clinical assay	serum	single	appropriate treatment (AAP guidelines)	≥34 weeks of gestational age admitted to the NICU with SHB (TSB ≥20 mg/dL or TSB concentration that met AAP exchange transfusion criteria for infants ≥35 weeks gestational age) during the first 2 weeks of life were eligible	≥34 weeks	68 male without ABE; 19 with ABE	U	37	Y	Y	U	ANSD or SNHL at 9 months	U	Y	neuromotor abnormality when evaluated using Infant Neurological International Battery at 9 months of age	infants ≥34 weeks of gestational age admitted to the NICU with SHB (TSB ≥20 mg/dL or TSB concentration that met AAP exchange transfusion criteria for infants ≥35 weeks gestational age) during the first 2 weeks of life were eligible. For infants of 340/7-34 6/7 weeks of gestational age, TSB concentration that met exchange transfusion criteria was considered the same as that for infants of 350/7-37…	Exclusion criteria included (1) craniofacial malformations; (2) chromosomal disorders; (3) family history of congenital deafness; (4) TORCH (toxoplasmosis, other infections, rubella, cytomegalovirus and herpes simplex) infections; and (5) Infants requiring surgical interventions at the time of SHB	clinical assay	serum	peak total bilirubin	U	1	9/18 have acute auditory toxicity (defined by ANSD before discharge or SNHL at 9 months)	Our findings of the association between UB and ABE indicate that BIND scoring may be useful for evaluation of ABE in infants ≥34 weeks of gestational age.	Y (ANSD)
INFECTION	Authors	Title of the study	Country (study conducted - for multicentred study specify country where sponsor is based)	Date of publication (month and year): Note date of submission/acceptance. If month not given supply volume and no. of issue	Study design	Biological variable(s) measured	Measurement tools	Media of biomarker (blood, saliva, urine, umblical blood)	Single centred/multi-centred	Treatment	Sample characteristics (population)	Age of participants (extract as reported, mean SD etc)	Sex of population	Ethnicity	Sample size. If there are more than two arms number each arm.	Sample size calculation (Yes, No or n/a)	Hearing loss identified (Y/N)	ID NHSP (identified on newborn hearing screening)	ID diagnostic ABR	Severity of HL	Severity of disability	How was disability assessed	inclusion criteria	exclusion criteria	Measurement tools	Media of biomarker (blood, saliva, urine, umblical blood)	Hi/low biomarker measure	Timing measures are taken (first evaluation of primary outcome measure)	Number of measures taken	Main findings (assoc between biomarkers and HL)	Main findings (association between biomarkers and developmental delay)	Assoc with HL
Sepsis	Zhou	Long-Term Neurodevelopmental Impairment among Very Preterm Infants with Sepsis, Meningitis, and Intraventricular Hemorrhage	Canada	2024	Retrospective	Late-onset CPBSI (positive blood culture after day 2), late-onset meningitis (positive CSF culture), presence of intraventricular hemorrhage (IVH), Bayley-III cognitive, language and motor scores, sNDI, NDI, cerebral palsy, hearing impairment, vision impairment	Blood cultures for CPBSI; CSF cultures for meningitis; cranial ultrasound/classification for IVH; Bayley-III scales at 18–21 months corrected age; GMFCS for cerebral palsy; audiology testing or physical exam for hearing; ophthalmology exam or clinical criteria for vision	Blood (CPBSI), CSF (meningitis), brain imaging (IVH), developmental tests	Multi-centred	Observational; follow-up assessments at 18–21 months corrected age	6,322 infants <29 weeks GA with follow-up: 4,575 with no infection, 1,590 with late-onset CPBSI only, 157 with late-onset meningitis; median GA 26 weeks (no infection) and 25 weeks (infection groups); mean birth weight 925 g (no infection) and 822 g (infection groups)	Very preterm infants (<29 weeks GA); median GA 26 weeks (IQR 25–28) for no infection; 25 weeks (IQR 24–27) for infection groups; follow-up at 18–21 months corrected age	Male 53.5% (no infection); 55.0% (CPBSI); 56.0% (meningitis)	U	6,322 total; 4,575 no infection; 1,590 CPBSI; 157 meningitis	N/A	Y	U	U	U	sNDI defined by Bayley-III scores <70 or need for hearing aids or vision impairment or GMFCS ≥3; NDI defined similarly with threshold <85	Bayley-III assessments, GMFCS for cerebral palsy, audiology testing or physical exam for hearing, ophthalmology exam or clinical criteria for vision, standardized history and physical exam	Infants <29 weeks GA admitted to participating NICUs between Jan 1 2010 and Dec 31 2016 with follow-up assessment; grouped as no infection, late-onset CPBSI (positive blood culture after day 2), or late-onset meningitis (positive CSF culture)	Infants who were moribund on admission, had major congenital anomalies, missing birth date, or early-onset culture-proven sepsis/meningitis (within first 2 days); those without follow-up assessment	Audiology testing or physical exam	N/A (hearing assessment)	Higher hearing impairment rates in late-onset CPBSI and meningitis compared to no infection; adjusted OR for CPBSI vs no infection 1.48 (1.1–1.9); differences between meningitis and CPBSI not significant	Follow-up assessments at 18–21 months corrected age	1 (hearing assessment during neurodevelopmental follow-up)	Hearing impairment more frequent in infants with late-onset CPBSI (7.8%) and meningitis (6.7%) than in infants without infection (5.2%); no significant difference between meningitis and CPBSI groups after adjustment	Significant trend of increasing sNDI and NDI rates across groups; IVH had additive effect, increasing rates of sNDI, NDI, CP, and low Bayley-III scores across all groups	Y
Meningitis	Lin	Factors for poor prognosis of neonatal bacterial meningitis in a medical center in Northern Taiwan.		2012	Retrospective	CSF protein; CSF WBC; CSF/blood glucose ratio; blood & CSF culture; seizure; hearing impairment	CSF & blood tests; clinical monitoring (seizure, hearing)	CSF and blood	Single-centred	Observational; follow-up term â‰¥1 year; preterm up to 2 years	156 neonates (<1 month), culture-proven meningitis; 96 male (61.5%); early-onset 105 (67.3%); preterm 39 (25%)	Neonates (<1 month); early-onset <1 week vs late-onset 1â€“4 weeks	Male 96 (61.5%); Female 60 (38.5%)	U	156 total; 149 for outcome analysis (7 lost to follow-up)	n/a	Y	U	U	U	Outcomes: death, sequelae, complete recovery (poor prognosis = death or sequelae)	Follow-up clinics; sequelae defined as morbidities >6 months	Neonates (<1 month) hospitalized 1984-2008 with culture-proven bacterial meningitis	Lost to follow-up excluded from outcome analysis (n=7)	CSF protein (standard biochemistry)	CSF	CSF protein >500 mg/dL predicts poor prognosis (OR 171.18; 95% CI 25.6â€“1000)	At diagnosis + follow-up (term â‰¥1 year; preterm up to 2 years)	2 (Initial diagnostic evaluations and followâ€‘up assessments)	Hearing impairment during hospitalization predicted poor prognosis (OR 23.40; 95% CI 3.62â€“151.25)	Poor prognosis predicted by CSF protein >500 mg/dL, congenital heart disease, hearing impairment, and seizure	Y
cmv	Iwasaki	Audiological outcome of infants with congenital cytomegalovirus infection in a prospective study	Japan	2007	Prospective	CMV infection (neonate) and maternal CMV IgG and IgM Ab	clinical assay	Urine (neonate), serum maternal	Single-centred	normal treatment	neonates with cCMV	U	U	U	4/16 SNHL assymptomatic, 1/2 symptomatic infection	N	Y	Y	Y	Y	n/a	n/a	U. Newborns were classified as being uninfected or infected with CMV	U	Urine CMV DNA test	Urine	positive test	U (during first week of life - no details on repeats/timings)	U	Screening of pregnant women for CMV infection and repeated audiological examinations of infants are necessary because there are infants with delayed-onset SNHL or improved SNHL caused by asymptomatic congenital CMV infection.	n/a	Y
sepsis (ototoxicity)	daSilva	Prevalence of newborn bacterial meningitis and sepsis during the pregnancy period for public health care system participants in Salvador, Bahia, Brazil		2007	Retrospective	Bacterial meningitis/sepsis; presence of cell >20 leukocytes/mm3 predominance of neutrophill; proteins in cerebrospinal fluid >200 mg/dL; glycorrhachia <50%-75% of the concomitant glycemia; identification of bacteria in the bacterioscopic examination and/or culture of eliminate cerebrospinal fluid (CSF)	clinical assay (clinical notes)	blood	Single-centred	normal treatment	neonates with meningitis and sepsis	26-40 weeks	63.6% male	U	n=11 with bacterial meningitis and sepsis,	N	Y	U	U	U	n/a	n/a	newborns with bacterial meningitis or sepsis between 0 to 28 days admitted to the intensive care of maternity wards within June-December 2005. All the participants included had been diagnosed for bacterial meningitis or sepsis	The exclusion criteria consisted of central nervous system malformations, meningitis after cranioencephalic trauma, and viral or fungal meningitis.	Hospital assay	Blood	positive test	U	U	Our findings showed the need for neurological and hearing evaluation of all newborns with nervous system infection history, especially in those infected on precocious age, in addition to the assessment through otoacoustic emissions, which is an accessible test and which can be used during intensive care to identify the group with highest risk for late hearing complication	n/a	U
sepsis, meningitis	Coenraad	Risk factors for sensorineural hearing loss in NICU infants compared to normal hearing NICU controls	Netherlands	2010	Case control	CMV infection, sepsis, meningitis, hyperbilirubinemia requiring phototherapy, peak total bilirubin level	clinical assay	blood	Single-centred	phototherapy for bilirubin	neonates diagnosed with SNHL admitted to the NICU	37.1 weeks (29.1-39.6 weeks)	26F; 32 M	U	n= 58 SNHL (116 controls)	N	Y	Y	Y	U	n/a	n/a	all patients diagnosed with SNHL after failure on neonatal hearing screening who had been admitted to the NICU at Sophia's Children Hospital between 2004 and 2009. Each patient was matched with two controls of the same gender and postconceptional age. Postconceptional age was matched within a one week range.	U	Retrospective (hospital assay)	U	U	U	U	Dysmorphic features, low APGAR scores at 1 min, sepsis, meningitis, cerebral bleeding and cerebral infarction are associated with sensorineural hearing loss independent of neonatal intensive care unit admittance	n/a	N
sepsis	Yimaz	Is there a relationship between causative microorganisms and hearing loss in neonatal sepsis?	Turkey	2021	Retrospective	Blood culture result (positive/negative, Gramâ€“/Gram+); ABR outcome; perinatal risk factors	Blood culture; ABR	Blood (culture); ABR (hearing test)	Single-centred (third-level NICU)	Observational (retrospective record review)	3,800 NICU admissions (2014-2019); 3,548 living neonates assessed by ABR; 35 infants diagnosed with HL; 12 had positive blood culture (5 Gramâ€“, 7 Gram+)	Neonates (NICU admissions)	Female 14 (40%); Male 21 (60%)	U	3,548 assessed; 35 with HL	N	Y	U	Y	U	Not reported	ABR	NICU infants (2014-2019) who failed hearing test and had proven sepsis or clinical sepsis	Infants with familial or syndromic hearing loss and congenital anomalies incompatible with life	Blood culture	Blood	N/A	During NICU hospitalization (blood culture) and hearing evaluation (ABR)	2 (Blood culture + ABR assessment)	No association between microorganism type (Gramâ€“ vs Gram+) and HL; significant risk factors: low birth weight, longer stay, oxygen support, intraventricular bleeding, loop diuretics, blood transfusion	Not discussed	n/a
meningitis (sugar and leucocytes)	Parlakay	Evaluation of Risk and Prognostic Factors in Neonatal Meningitis		2023	Retrospective	CSF WBC; CSF protein; CSF glucose; CRP; blood WBC; culture results (blood/CSF); ABR; MRI	CSF & blood laboratory analyses (WBC, protein, glucose, CRP); blood/CSF cultures; ABR; cranial MRI; Denver test; EEG	CSF and blood	Single-centred	Observational; follow-up to one year	118 neonatal meningitis cases (2010–2015); morbidity analysis in 100 survivors (18 deaths before follow-up).	Median GA 32 weeks (24–40); median birth weight 1,987 g (690–5,020).	Male 63 (63%); Female 37 (37%).	U	118 (full cohort); 100 with one-year morbidity follow-up	N	Y	U	Y	U abnormal ABR reported; 3 required hearing aids (preterm).	Poor prognosis includes death, neuromotor/mental retardation, persistent epilepsy.	Denver test; neurologic exam; EEG; ABR; cranial MRI.	Level-3 NICU patients 2010–2015 diagnosed with meningitis; followed to one year after discharge.	Not explicitly listed; 18 deaths excluded from morbidity analysis.	CSF cell count	CSF	Higher CSF leukocytes associated with poor prognosis (p<0.001).	At diagnosis in NICU; one-year outcomes assessed during follow-up.	Initial diagnostic labs/imaging; outcome assessments to one year.	Term: higher CSF WBC with abnormal ABR (p=0.045); Preterm: lower CSF glucose with abnormal ABR (p=0.005).	Later diagnosis day (15.5 vs 9.7; p=0.03), higher CRP (p=0.04), and higher CSF leukocyte (p<0.001) liUed to poor prognosis; preterms: lower CSF glucose liUed to Denver retardation (p=0.001) and seizures (p=0.003).	U
ototoxic (creatinine in those treated with gentamycin)	Shimizu	The evaluation of the appropriate gentamicin use for preterm infants.	Japan	2019	Prospective	Serum Creatinine and gentamycin levels	clinical assay	serum	Single-centred	treated with 2.5 mg/kg of GM every 12 h and those treated with 4 mg/kg of GM every 36 h	preterm neonates born at gestational ages between 32 and 36 weeks	32-36 weeks	52-55% male (group depending)	U	56 (15 group 1; 20 group 2, 21 control)	N	Y	U	Y	U (no HL)	n/a	n/a	A total of 56 preterm neonates born at gestational ages between 32 and 36 weeks whose parents consented to participate in this study were enrolled	Neonates with respiratory distress syndrome, severe asphyxia, shock, seizures, anomalies of kidney or ear, major congenital anomalies, and neuromuscular disorder were excluded	Hospital assay	serum	High creatinine in group 3	Y	2	the sCr level in preterm neonates after GM therapy was higher than that in the neonates without GM therapy, and it increased even with only a short duration of therapy. In addition, the serum trough GM levels in neonates receiving traditional dosing of GM were higher than those in neonates treated with GM of 4 mg/kg every 36 h	U	n/a
cmv	Yamaguchi	Proteomic Analysis Reveals Novel Plasma Biomarkers for Neurological Complications in Patients With Congenital Cytomegalovirus Infection	Japan	2023	Retrospective	CMV infection	real-time polymerase chain reaction of blood or urine samples obtained within 21 days of birth [11]. Whole blood and urine samples obtained during the first visit to our hospital were used to compare CMV DNA loads among clinical categories.	serum/urine	Single-centred		Patients all with cCMV infection - were classified into symptomatic cCMV infection, asymptomatic cCMV infection with isolated SNHL, and asymptomatic cCMV infection according to the criteria shown by Rawlinson et al.	32-40wks	5F, 9 M	U	14	N	Y (only ABR on NICU no confirmed ABR)	Y	Y	U	N	Hearing function and CNS involvement were evaluated using the auditory brainstem response and brain ultrasonography and/or MRI, respectively	14 patients with cCMV infection	U	ELISA kits	blood/urine	relationship to CMV not HL			plasma FLT4 levels were significantly higher in patients with SNHL. Thus, higher plasma FLT4 levels may be associated with SNHL at birth	FLT4, C3, and PPIA were candidate proteins for identifying patients at a high risk of neurological complications at neonatal period	N
infection	Bassler	Using a count of neonatal morbidities to predict poor outcome in extremely low birth weight infants: added role of neonatal infection.	Canada/US	2009	Retrospective	neonatal infection (sepsis, meningitis etc - only clinical variables)	hospital assay	serum	multi	normal treatment	Preterm infants admitted to the NICU with infection	26 weeks	50% F	U	944	N	Y (not primary aim)	U	U	U	Y	All 18-month assessments were performed prospectively according to a standardized protocol. Cerebral palsy was diagnosed if the child had nonprogressive motor impairment characterized by abnormal muscle tone and decreased range or control of movements. Cognitive delay was defined as a Mental Development Index score below 70 on the Bayley Scales of Infant Development II.19 The score was assumed to…	Infants with birth weights of 500 to 999 g who were born between January 1996 and March 1998 and participated in the Trial of Indomethacin Prophylaxis in Preterms (TIPP) were included in this analysis	U	hospital assay	blood	U	U	U	Neonatal infection or NEC adds to the prediction of a late death or survival with neurosensory impairment in ELBW survivors. However, with the exception of meningitis, infections are weaker predictors of poor long-term outcome than BPD, brain injury, and severe ROP	infection was a weaker predictor of poor outcome than bronchopulmonary dysplasia, brain injury, and severe retinopathy	U
cmv	Zavattoni	Maternal, Fetal, and Neonatal Parameters for Prognosis and Counseling of HCMV Congenital Infection	Italy	2014	Retrospective	CMV infection		serum/urine neonates, amniotic fluid	Single-centred	normal treatment	Infants with cmv	U	U	U	150 infected with CMV (122 assymptomatic; 28 symptomatic)	N	Y (no formal PTA/ABR)	U	U	U	Y	All congenitally infectednewborns underwent follow-up at 3, 6, 12 monthsof life and annually until school age to monitor:physical and clinical progress (whole anthropometricevaluation); auditory brainstem responses or audio-metric evaluation; neurologic and cognitive assess-ment (ﬁrst the Amiel-Tison & Gosselin assessment,then the Grifﬁths Mental Development Scale andﬁnally Wechsler Preschool and…	HCMVcongenitally infected newborns with available maternal,fetal, and neonatal data collected during the period,January 1995–July 2009	U	CMV-speciﬁc IgG and IgM were determined by ETI-CYTOK-G and ETI-CYTOK-M (DiaSorin, Saluggia,Italy), respectively. IgM antibody levels were ex-pressed as ratios of the optical density of test serumto the optical density of cut-off serum; ratios (index)>0.9 indicated the presence of virus-speciﬁc IgMantibody. IgG avidity was determined by an in-housedeveloped ELISA test [Revello et al., 2010]. Clini…	blood/amnio etc	U	U	U	The only signiﬁcantneonatal parameter was HCMV DNA level inblood [P ¼ 0.006; OR, 3.62 (95% CI, 1.46–8.97)].Symptoms at birth correlated signiﬁcantly withlong-term sequelae (P ¼ 0.021). A trend towardsa risk of sequelae in early (n ¼ 15/58 examined)versus late (n ¼ 6/57 examined) maternal infec-tion was documented. The risk of symptomaticcongenital infection at birth increased linearlywith the num…	The only signiﬁcantneonatal parameter was HCMV DNA level inblood [P ¼ 0.006; OR, 3.62 (95% CI, 1.46–8.97)].Symptoms at birth correlated signiﬁcantly withlong-term sequelae (P ¼ 0.021). A trend towardsa risk of sequelae in early (n ¼ 15/58 examined)versus late (n ¼ 6/57 examined) maternal infec-tion was documented. The risk of symptomaticcongenital infection at birth increased linearlywith the num…	U
candidiasis biomarker	Barton	Invasive candidiasis in low birth weight preterm infants: risk factors, clinical course and outcome in a prospective multicenter study of cases and their matched controls.	Canada	2014	Case control	Candidiasis	hospital assay	serum	multi	normal treatment Conventional amphotericin B was prescribed at starting doses of 0.25-0.49 mg/kg/d (n = 20), 0.5-0.9 mg/kg/d (n = 6) and 1–1.3 mg/kg/d (n = 18) whereas the lipid formulations of amphotericin were dosed at 3 to 6 mg/kg/d in the 10 cases that received this drug. Fluconazole was prescribed at doses ≥ 6.0 mg/kg/d. Dosing of 5-FC was at an average dose of 75 mg/kg/d. Forty-three (96%) …	infants with candidiasis and matched controls, birth weight <1250g	median 25 weeks (range 23-30)	M;F = 1.9:1	Y (48% white)	49 cases, 90 controls	Y	Y (no formal PTA/ABR but blinded and assessed by trained staff at 18-24 months)	U	U	U	Y	Bayleys etc	Infants with birth weights <1250 g who were less than 90 days of chronological age and had invasive candidiasis, defined as a positive Candida culture from a sterile body site (excluding urine), or histopathological, ophthalmologic or autopsy evidence of Candida infection.	Congenital cases and their controls were excluded from the analysis of post-natal risk factors for developing IC, but not from the long-term outcome analysis	Hospital assay from sterile site specimens (blood alone n=30; other sterile sites (n=14) eg brain lung etc, n=5 had placenta tissue/amniotic fluid isolates of Candida.	serum, autopsy and placental tissue	U	U	U	The frequency of deafness was higher in cases compared to controls (28% vs. 7%). Deafness was present in 50% of meningitis survivors with follow-up, despite similar use of aminoglycosides in both groups. The association of hearing impairment with IC was also documented by Benjamin et al. [4] as well as by de Haan et al. [7]. However, in contrast to our study, Benjamin’s study did not show hearing…	Death or NDI was more likely in infants with IC than their matched controls (OR = 5.03 [2.01-12.75]; p = 0.001).	U
toxoplasmosis	Andrade	Hearing loss in congenital toxoplasmosis detected by newborn screening.	Brazil	2015	Prospective	Toxoplasmosis	neonatal screening : IgM anti-T. gondii immune assay in dry blood, in order to assess the incidence of congenital toxoplasmosis in live births in the city and neonatal screening as a strategy for early diagnosis and treatment of infected children	dry blood	Single-centred	The infected children were treated (sulfadiazine, pyrimethamine and folinic acid) during 12 months23	20 children with toxoplasmosis	34-38 weeks	Y of subset (2 m; 2 F	U	20	N	Y	Y	Y	Y	U	U	Infants with toxoplasmosis	U	Screening and hospital assay	serum	U	U	U	Results suggest that congenital toxoplasmosis, common in Brazil, is a risk factor for hearing impairment and its impact on hearing loss deserves further studies.	U (only one had NDD)	U
candidiasis biomarker	Benjamin	Neonatal candidiasis among extremely low birth weight infants: risk factors, mortality rates, and neurodevelopmental outcomes at 18 to 22 months.	US	2006	Retrospective	Candidiasis	hospital assay	blood	Single-centred	normal treatment	weighed 1000 g at birth, and survived beyond 3 days of life	n=83 >25 wks; 106 <25 weeks	94 F' 95 M	Y (not included in stats)	320	N	Y	U	U	N	Y	Bayleys	Neonates eligible for inclusion in the study were born between September 1, 1998, and December 31, 2001, weighed 1000 g at birth, and survived beyond 3 days of life (DOL). A comprehensive follow-up evaluation was conducted at a corrected age of 18 to 22 months for surviving infants		Hospital assay - description	blood	U	U	U	10% of children with candidiasis were deaf. Blood cultures were negative for approximately one half of the infants with Candida meningitis. Persistent candidiasis was common. Delayed catheter removal was associated with increased death and NDI rates.	30% of the infants with candidiasis died before discharge from the nursery. The 18- to 22-month follow-up prognosis for _x0001_1000-g infants with candidiasis was extremely poor; 73% of the children for whom follow-up data were available died or had NDI.	U
cmv	Czech-Kowalska	The Limitations of Cytomegalovirus DNA Detection in Cerebrospinal Fluid of Newborn Infants With Congenital CMV Infection: A Tertiary Care Neonatal Center Experience.	Poland	2021	Prospective	CSF-CMV PCR result (positive/negative); CSF protein concentration; viral load in blood and urine; ABR thresholds for SNHL; OAE screening; neuroimaging findings; SNP genotypes	Qualitative real-time PCR for CSF; quantitative PCR for blood and urine; standard CSF cytochemical analysis; OAE and ABR; cranial ultrasound and MRI; TaqMan SNP genotyping	CSF, blood, urine, audiologic tests, neuroimaging	Single-centred	Observational; antiviral therapy given as per clinical severity; baseline evaluation within first month and follow-up at 4–8 weeks; audiologic follow-up for at least 5 months.	168 newborns with congenital CMV (44% male), mean gestational age 37 ± 3 weeks, mean birth weight 2633 ± 736 g; 23 positive CSF-CMV PCR and 145 negative.	Newborns; mean gestational age 37 ± 3 weeks; inclusion within ≤21 days of life; follow-up at 4–8 weeks and ≥5 months.	Male 44% (~74); Female 56% (~94)	U	168	N	Y	U	Y	U: ;Severe sensorineural hearing loss was found in 54.55% in CSF-positive infants, numeric cutoff for severe SNHL was not specified.	Not reported	Audiologic assessment using ABR and OAE; no neurodevelopmental outcomes reported	Infants with congenital CMV infection confirmed by urine CMV PCR within ≤21 days of life; single-centre neonatal cohort.	Multiple congenital anomalies, severe bacterial sepsis, other TORCH infections, traumatic lumbar puncture or CSF taken beyond 44 weeks postmenstrual age.	Auditory brainstem response (ABR)	N/A (hearing assessment)	High prevalence of severe SNHL in CSF-positive group; multivariate OR 7.18	Baseline within first month of life; follow-up at 4–8 weeks; audiologic follow-up at ≥5 months.	2 (initial and follow-up ABR)	Positive CSF-CMV PCR strongly associated with severe SNHL; severe SNHL prevalence 54.55% in CSF-positive vs 15.38% in CSF-negative; multivariate OR 7.18.	Not reported	Y
staphylococcus sepsis	Alshaikh	Coagulase-negative staphylococcus sepsis in preterm infants and long-term neurodevelopmental outcome	Canada	2014	Retrospective	CoNS sepsis exposure (positive blood/CSF culture and ≥5 days antibiotics); hearing outcomes (deafness requiring amplification; mild hearing loss; any neurosensory hearing impairment); cognitive delay; major NDI; neonatal morbidities	Blood and CSF cultures; perinatal follow-up clinic evaluation; hearing assessment (unspecified); head ultrasound; standardized cognitive tests (WPPSI-II, Stanford Binet-IV, BSID-II, etc.)	Blood and cerebrospinal fluid	Single-centred	Observational (retrospective data from 1995-2008; follow-up at 36 months)	Preterm infants born ≤28 weeks gestation at Foothills Medical Centre, Calgary (1995-2008); 105 with CoNS sepsis and 227 uninfected infants who survived to follow-up	Mean gestational age: 25.9 ± 1.7 weeks (CoNS) vs 26.2 ± 1.4 weeks (no CoNS); mean birth weight: 834 ± 211 g vs 900 ± 197 g	CoNS group: 42 female (40%), 63 male (60%); No CoNS group: 111 female (49.9%), 116 male (51.1%)	U	332 (105 CoNS, 227 no CoNS)	Y	Y	U	U	U: Deafness requiring amplification; mild neurosensory hearing loss not requiring amplification or in one ear; any neurosensory hearing impairment	Major NDI defined as moderate to severe CP, cognitive delay >2 SD, blindness or deafness requiring amplification; mild NDI defined as minor tone abnormalities, visual impairment <20/60 or hearing loss not requiring amplification	Neurodevelopmental assessment at 36 months CA using standardized cognitive tests (WPPSI-II, Stanford-Binet, BSID-II) and PNFU clinic evaluation; hearing evaluation at PNFU	GA ≤28 weeks; born Jan 1 1995–Dec 31 2008; admitted to Foothills NICU; complete blood/CSF/urine culture results	Major congenital anomalies; chromosomal anomalies; intrauterine TORCH infections; other infections not caused by CoNS	Hearing evaluation at PNFU (method unspecified)	N/A (hearing assessment)	Higher prevalence of deafness requiring amplification in CoNS group (5.7%) vs no CoNS group (2.2%); RR 2.61 (95% CI 0.81-8.35)	Neurodevelopmental assessment and hearing evaluation at 36 months corrected age	1	Deafness requiring amplification did not differ significantly between CoNS and no CoNS groups (5.7% vs 2.2%; RR 2.61; p=0.09), but overall neurosensory hearing impairment was higher in CoNS group (9.6% vs 3.1%; p=0.01)	CoNS sepsis predicted cognitive delay: infants with CoNS sepsis had higher risk of cognitive delay >2 SD (17.6% vs 7.5%; adjusted RR 1.98; 95% CI 1.01–3.63) and were less mature with lower birth weight; CoNS sepsis associated with increased ROP and longer NICU stay	Y
sepsis	Stoll	Neurodevelopmental and growth impairment among extremely low-birth-weight infants with neonatal infection	US	2004	Prospective	Culture-proven infection (sepsis, meningitis); clinical infection; NEC; pathogen type; Bayley II MDI/PDI; cerebral palsy; vision impairment; hearing impairment (hearing aids); head circumference; weight and length percentiles	Blood and CSF cultures for infection; Bayley Scales II; neurologic exam; caregiver-reported vision and hearing (hearing aids); standardized growth measurements; logistic regression adjusting for GA, BW, sex, race etc.	blood & CSF; hearing assessment via caregiver report	Multi-centred	Observational; follow-up at 18–22 months corrected age	ELBW infants (401–1000 g) born 1993–2001; 6,314 followed infants; analysis sample 6,093 across infection groups: uninfected (n=2,161), clinical infection (n=1,538), sepsis (n=1,922), sepsis+NEC (n=279), meningitis (n=193)	Birth weight 401–1000 g; follow-up at 18–22 months corrected age	Male: Uninfected 41% (878/2161); Clinical infection 51% (783/1538); Sepsis 48% (923/1922); Sepsis+NEC 53% (148/279); Meningitis 41% (80/193)	Uninfected: Black 44% (956/2160), White 41% (885/2160), Hispanic 11% (247/2160), Other 3% (72/2160); Clinical infection: Black 46% (705/1537), White 39% (596/1537), Hispanic 13% (199/1537), Other 2% (37/1537); Sepsis: Black 46% (891/1921), White 35% (678/1921), Hispanic 16% (303/1921), Other 3% (49/1921); Sepsis+NEC: Black 50% (139/279), White 38% (105/279), Hispanic 10% (28/279), Other 3% (7/279…	6,093 infants analysed: uninfected 2,161; clinical infection 1,538; sepsis 1,922; sepsis+NEC 279; meningitis 193	N	Y	U	No	U: Presence/absence only; hearing impairment defined as need for hearing aids	Neurodevelopmental impairment defined as MDI<70, PDI<70, cerebral palsy, bilateral blindness, or bilateral hearing impairment; mild impairment includes minor tone abnormalities or hearing loss not requiring amplification	Bayley Scales II, neurologic exam, caregiver-reported vision and hearing, growth measurements at 18–22 months corrected age	Infants 401–1000 g at birth born Jan 1 1993–Aug 31 2001; survived to discharge; with positive culture and antibiotics (for infection groups); free of major congenital anomalies or ventricular shunts	Major congenital anomalies; ventricular shunts; positive blood culture with <5 days antibiotics (contaminants); infants lost to follow-up	Caregiver-reported hearing impairment (hearing aids)	N/A (hearing assessment)	Higher hearing impairment in sepsis (3%) and sepsis+NEC (5%) compared with uninfected (1%)	Follow-up at 18–22 months corrected age	1	Hearing impairment more common in sepsis and sepsis+NEC groups; adjusted ORs show increased risk in sepsis and sepsis+NEC vs uninfected	Infants with infection had increased odds of poor cognitive and motor outcomes, cerebral palsy, vision impairment, and smaller head circumference; adjusted ORs range 1.3–2.4	Y
cmv(WBC, ALT, pt, bili)	Ronchi	Evaluation of clinically asymptomatic high risk infants with congenital cytomegalovirus infection.	US	2020	Retrospective	ALT; bilirubin (total/direct); hematocrit; platelet count; neuroimaging findings (lenticulostriate vasculopathy, intraventricular hemorrhage, calcifications); chorioretinitis; BSER thresholds (0–20 dB normal; 21–30 mild; 31–60 moderate; 61–90 severe hearing loss)	Laboratory: complete blood count and platelets, serum ALT and bilirubin; Imaging: cranial ultrasound, CT, MRI; Ophthalmologic exam; Hearing: brainstem evoked responses (BSER)/newborn hearing screen	blood (serum) for ALT/bilirubin/CBC; imaging (ultrasound/CT/MRI); hearing via BSER	Multi-centred	Observational; some infants received antiviral therapy (valganciclovir/ganciclovir) for 14 days to 6 months	34 infants with congenital CMV infection and normal physical exam; 82 % maternal ethnicity Hispanic, 15 % non-Hispanic white, 3 % non-Hispanic black; 63 % male; 5/34 (15 %) preterm; mean gestational age 37.4 ± 3.2 weeks (range 27–41); mean weight 2900 ± 792 g; mean head circumference 33.6 ± 2.9 cm; age at diagnosis 5.1 ± 5.4 days	Neonates; gestational age range 27–41 weeks; diagnosis ≤21 days	Male 22/34 (63%)	Hispanic 82 %; Non-Hispanic white 15 %; Non-Hispanic black 3 %	34	N	Y	Y	Y — BSER (diagnostic brainstem response)	Y: 4/7 unilateral; 3/7 bilateral; mild 1/7 (14%), moderate 2/7 (29%), severe-to-profound 4/7 (57%)	Not reported	Audiologic assessment via BSER after newborn hearing screen; no developmental testing reported	Infants with congenital CMV infection diagnosed by positive urine culture or PCR within 21 days of life; normal physical exam and growth parameters; identified via targeted screening of infants born to mothers who seroconverted during pregnancy or were HIV-positive, had siblings with cCMV, or failed the newborn hearing screen	Not reported	Serum ALT measurement (blood test)	Serum	Elevated ALT (>40 U/mL) in 39 % (9/23) of infants; mean 53 U/mL (range 41–74)	At initial evaluation (during first 21 days of life)	1	SNHL occurred in 21 % of infants; majority were moderate-to-severe and unilateral; 5 of the 7 infants with hearing loss had abnormal neuroimaging; no clear association reported between elevated ALT or other lab markers and hearing loss	Not reported	Y
sepsis, hyperbilirubinaemia (no conc)	Khairy	Hearing loss among high-risk newborns admitted to a tertiary Neonatal Intensive Care Unit	Egypt	2018	Case control	AABR outcome (pathological vs normal); TEOAE (Pass/Refer); ENT exam/tympanometry before testing.	TEOAE and AABR with portable Echo-Screen; AABR at 35 and 55 dB; no sedation.	clinical notes - suspected perinatal infection	Single-centre	Observational (no intervention); 9-month recruitment window; single screening visit post-discharge.	260 neonates completed screening (150 preterm, 110 term); initially 330, 70 dropouts.	Neonates (preterm GA 26–36 wks, term 38–40 wks).	Preterm: Female 72/150 (48 %), Male 78/150 (52 %); Term: Female 43/110 (39.1 %), Male 67/110 (60.9 %).	U	260 analyzed (150 preterm; 110 term).	N	Y- AABR.	U	Y — AABR used for classification (pathological vs normal).	U: Not graded by dB; distribution bilateral vs unilateral: Preterm 34/150 (22.7 %) bilateral, 14/150 (9.3 %) unilateral; Term 23/110 (20.9 %) bilateral, 7/110 (6.4 %) unilateral.	Not assessed (no developmental scales).	hearing screening only; ENT exam + tympanometry pre-screen.	NICU stay > 48 h and ≥1 risk factor (ototoxic drugs; exchange transfusion for IHB; culture-proven sepsis; asphyxia; mechanical ventilation > 5 days).	Multiple congenital anomalies; suspected perinatal infection (toxoplasma, rubella, herpes simplex, syphilis); family history of hereditary HL.	Echo-Screen portable device; AABR 35 & 55 dB; natural sleep.	physiologic test; no specimen	Risk factors associated with pathological AABR (preterm): MV > 5 d (OR 3.748, 95 % CI 1.511–9.293, p = .004); aminoglycoside + vancomycin (OR 11.43, 95 % CI 2.98–43.8, p < .001). Term: MV > 5 d (OR 2.869, 95 % CI 0.988–8.327, p = .043).	Single outpatient screening after NICU discharge (May 2013–January 2014)	2 (TEOAE + AABR).	High HL prevalence in high-risk NICU discharges; MV > 5 d, sepsis, and ototoxic drugs associated with pathological AABR; TEOAE highly accurate vs AABR.	developmental delay not assessed.	Y
fungal infection	Jung	Risk factors for fungal infection in extremely low birthweight infants registered in the Korean neonatal network from 2013 to 2015: Male sex and hypotension.	Korea	2020	Retrospective	fungal infection or FI (blood culture); abnormal hearing test	Blood culture for FI; clinical hearing test (method not specified).	Blood (for FI).	Multi-centre (70 NICUs)	Observational, registry analysis; 2013–2015.	ELBW, GA <27 w & BW <1000 g subgroup analyzed (n=1,524): FI 111, non-FI 1,413; FI incidence 7.3%; mortality 40% in FI.	Neonates (GA<27w)		U	1,524 ELBW analyzed (<27 w & <1000 g): 111 FI, 1,413 non-FI.	N	Y -abnormal hearing test.	U	U	U: Not graded (reported as “abnormal hearing test”).	Not assessed	“Abnormal hearing test” variable in registry (method not specified).	VLBW registry (BW <1500 g) 2013–2015; ELBW subset GA <27 w & BW <1000 g for FI analysis.	Not explicitly listed; CSF/urine fungal cultures not collected.	Hearing test	clinical test; no specimen	FI associated with higher odds of abnormal hearing test (aOR 1.93); FI also liUed with severe BPD and bacteremia.	Registry period 2013–2015; FI onset median ~24 days, hearing test recorded during hospitalization.	1	FI independently associated with abnormal hearing test (aOR 1.93, 95% CI 1.05–3.56).	Not assessed (study reports multiple adverse outcomes; developmental testing not detailed).	Y
Meningitis, CSF WBC etc	Airede	Neonatal bacterial meningitis and dexamethasone adjunctive usage in Nigeria.	Nigeria	2008	Prospective	CSF WBC/protein/glucose, CSF culture, blood culture, latex agglutination; hearing status at follow-up.	Lumbar puncture CSF (Gram stain, WBC, protein, glucose, culture on chocolate agar), blood culture, latex agglutination; hearing by behavioral/orienting responses (no BAER facility).	CSF and blood	Single-centre	Prospective observational (1992–1995); two non-random clinical phases of adjunctive dexamethasone (given ≤1 h after diagnosis); monthly follow-up to 24 months.	69 NBM cases (25 early-onset; 44 late-onset); median age at presentation 9 days; mean GA 35.5 wks; mean BW 2,377 g.	neonates	Male:Female = 1.7:1	U	69 NBM; in-born incidence 6.5/1000 (31/4,745); SCBU admissions 1,815; mortality 24.6% (17/69); survivors 40.	N	Y — sensorineural hearing deficit in 3 survivors; no BAER available.	U	N — BAER/ABR not offered (facility lacking).	U: permanent vs transient noted.	Among survivors, 9/40 (22.5%) neurological sequelae (hearing deficit 3, hydrocephalus 2, subdural effusion 2, hemiparesis 1, afebrile seizures 1).	Griffiths Mental Development Scales at 24 months; monthly follow-up; hearing by behavioral/orienting responses	Neonates with definite or probable NBM (CSF/blood/antigen criteria) admitted to SCBU during 1992–1995.	Contaminants (spore bearers/skin commensals); 3 Candida meningitis excluded; suspected congenital HL excluded from outcome analysis.	Griffiths developmental testing	developmental test; no specimen	Dexamethasone adjunct decreased mortality significantly (p = 0.0004); no permanent hearing deficit among steroid-treated survivors, while 3 SNHL occurred without steroid.	During admission (LP + blood culture at suspicion); monthly follow-up post-discharge; hearing requires 4 consecutive confirmations; 24-month developmental assessment.	Hearing: 4 confirmatory,Development: 24-month test	neonatal bacterial meningitis led to permanent SNHL in 3 survivors; no permanent hearing deficit among those who received dexamethasone adjunct.	Neurological sequelae in 9/40 (22.5%) survivors; developmental outcomes assessed with Griffiths at 24 months (scores higher in steroid group; non-random phase comparison).	Y
sepsis (culture proven)	Bashir	Survival, Short-Term, and Long-Term Morbidities of Neonates with Birth Weight < 500 g.	Canada	2017	Retrospective	Sepsis (culture proven)	hospital assay - Sepsis was defined as any blood culture proven infection.	Blood	Single-centred	Routine hospital treatment	Inborn neonates weighing <500g, gestational age, 22.6-30.3 weeks	25.9 weeks (22.6-30.3 weeks)	50% female	U	28 (13/26 culture proven sepsis; 2/21 HL)	N	Y - use of HAs	U	Y	U	Y	Motor impairment was defined as < 70 on either the globalmotor quotient of PDMS 1 or 2 at 4.5 years or cerebral palsy defined as a definite abnormality of tone and reflexes on neurologic examination in the absence of other clinical diagnoses. Cognitive impairment was defined as FSIQ < 70 on WPPSI-R or the WPPSI-III.	Children with birth weight < 500 g and gestational ages of 22 weeks or more were included	Children >500g	U	blood	U	U	U	Only 4% of births < 500 g survived. All survivors had short-term morbidities; 27% neonates survived without long-term major impairments.	Only 4% of births < 500 g survived. All survivors had short-term morbidities; 27% neonates survived without long-term major impairments.	n/a
sepsis (culture proven)	Eras	Postnatal risk factors associated with hearing loss among high-risk preterm infants: tertiary center results from Turkey.	Turkey	2014	Retrospective	SEPSIS: Permanent hearing loss (diagnosed by clinical audiology incl. diagnostic ABR),Risk-factor exposures: proven sepsis, mechanical ventilation ≥5 days, loop diuretics,PDA ligation, ROP surgery.	Hospital assay for sepsis: TEOAE and AABR for screening (Madsen Accuscreen Pro); diagnostic ABR (click & tone-burst), OAEs(Otoacoustic Emissions), tympanometry, acoustic reflexes; behavioral/VRA (Visual Reinforcement Audiometry) as appropriate.	Blood	Single-center	Observational; NHS(newborn hearing screening) during NICU stay/discharge; diagnostic work-up at 4–7 months corrected age; some infants required 1–≥3 sessions.	n=1,360 (49.3% female; 50.7% male); mean BW 1317 ± 349.7 g; mean GA 29.7 ± 2.3 w.	Preterm infants GA ≤32 w at birth; diagnostic evaluation at 4–7 months corrected age.	Female 49.3%; Male 50.7%.	U	1,360 screened; 33 referred; 19 permanent HL (diagnosed).	N	Y	Yes — two-stage NHS (TEOAE then AABR; repeat in 10 days if fail).	Yes — diagnostic ABR (click + tone-burst; bone conduction as needed).	Y: Mild 26–40 dB, Moderate 41–55, Moderately severe 56–70, Severe 71–90, Profound ≥91 dB HL.	Not assessed.	Comprehensive audiology incl. diagnostic ABR, OAEs, tympanometry, acoustic reflexes, behavioral/VRA; ANSD considered via cochlear microphonic.	Preterm GA ≤32 w and/or BW ≤1500 g, hospitalized, discharged and followed in unit, Sep 2009–Dec 2011.	not stated.	Data abstraction from medical records; multinomial logistic regression for risk factors.	clinical records; no specimen.	Independent associations with HL (multivariable): Proven sepsis (OR 5.5, 95% CI 1.01–16.3, p<0.019); MV ≥5 d (OR 6.3, 95% CI 1.5–12.1, p<0.024); loop diuretics (OR 12.7, 95% CI 4.8–25.3, p<0.001); PDA ligation (OR 4.6, 95% CI 0.73–42.4, p<0.018); ROP operation (OR 3.5, 95% CI 1.2–11.3, p<0.034).	NHS: TEOAE in first 3 days → repeat if fail; AABR at discharge/after; diagnostic evaluation at 4–7 months corrected age (1–≥3 sessions as needed).	Screening: 2 (TEOAE + AABR; repeat both if fail) — Diagnostic: 1–≥3 sessions (62.8% one; 28.5% two; 8.7% ≥3).	Permanent HL prevalence 1.4%; sepsis, MV ≥ 5 d, loop diuretics, PDA ligation, ROP surgery independently associated with HL on multivariable analysis.	Not assessed (study focused on audiologic outcomes).	U
zika infection	Hcini	Association between confirmed congenital Zika infection at birth and outcomes up to 3 years of life	French Guiana	2017	Prospective	ZIKV infection status at birth (RT-PCR/IgM); abnormal OAE (neonatal); impaired response to auditory stimuli (≤2 y); CDAS domains (Child Development Assessment Scale) at 3 y.	RT-PCR (blood/urine/placenta/CSF), neonatal IgM ELISA; OAE at 1–2 m; clinical auditory/visual response; CDAS at ~3 y.	Blood, urine, placenta, CSF (for lab confirmation).	Single-centre (CHOG, Western French Guiana).	Observational; no intervention; follow-up to 3 years at scheduled visits.	129 tested at birth: n=18 infected (14%), 111 negative;	Birth through 3 years (2 m; 2 y; 3 y assessments).	Female 55.6% (10/18)vs 56.8%(63/111) and Male: 44.4% (8/18) s 43.2%(48/111) (infected vs negative)	U	At birth n=129; 2 m OAE subset 12 Z+ / 43 Z−; 2 y outcomes 15 Z+ / 96 Z−; 3 y CDAS 11 Z+ / 51 Z−.	N	Y	U	N	U: Not graded by dB (OAE screening / clinical response only).	CDAS “referral zone” (<−2SD) at 3 y: 7/11 (63.6%) Z+ vs 7/51 (13.7%) Z−; aRR 4.4 (1.9–10.1).	CDAS at ~3 y; clinical neuro exam, motor acquisitions, and sensory (auditory/visual) assessments at 2 y.	Newborns of ZIKV-infected mothers living in Western French Guiana, tested at birth and followed to 3 y at CHOG.	Infants not tested at birth (n=3) excluded and also not followed at the CHOG pediatric clinic or not living in western French Guiana were not enrolled.	OAE (1–2 m), clinical auditory response (≤2 y), CDAS (3 y).	physiologic/clinical tests; no specimen	Infected vs negative: neonatal abnormal OAE more frequent (16.7% vs 2.3%, p=0.117); at 2 y impaired auditory response 13.3% vs 1.0% (p=0.006); overall neurosensory alterations at 2 y also higher (aRR 22.5 [2.5–205.5]).	Birth testing for ZIKV; OAE at 1–2 months; pediatric visits at 2, 6, 9, 12, 18, 24 months; CDAS at 33–42 months.	Multiple scheduled assessments (birth; 1–2 m OAE; 2–24 m serial visits; 3 y CDAS).	Confirmed congenital ZIKV at birth associated with higher neonatal OAE abnormalities and higher impaired auditory response at 2 y (13.3% vs 1.0%, p=0.006); overall neurosensory alterations at 2 y increased (aRR 22.5 [2.5–205.5]).	At 3 y, CDAS “referral” (<−2 SD) was much more frequent among infected (63.6%) vs negatives (13.7%), aRR 4.4 (1.9–10.1); cognitive & language domain most affected.	U
late onset meningitis	Brunbaugh	Incidence of and Neurodevelopmental Outcomes after Late-Onset Meningitis among Children Born Extremely Preterm	US	2022	Retrospective	Sepsis: CSF culture (pathogen); outcomes include NDI components (Bayley scores; neuro exam; bilateral hearing impairment).	Lumbar puncture (LP) → CSF culture; Bayley Scales (BSID-II 2003–2007; Bayley-III 2007–2017); standardized neurological examination; hearing outcome per NDI definition.	CSF (for culture)	Multi-centre (25 NRN centers)	Observational; no intervention; follow-up to 18–26 months’ corrected age.	n=13,372 infants (median GA 25.4 w; 51% boys): LOM 167 (1%), LOS without LOM 4564 (34%), neither 8641 (65%).	22–26 weeks’ gestation at birth; outcomes at 18–26 months’ corrected age.	Female 51% / Male 49% (LOM group)	Black 38% / White 57% / Other 5% (LOM); Hispanic 17%	Total n = 13,372. Within this: LOM 167 (1%), LOS without LOM 4,564 (34%), neither 8,641 (65%); NDI or death known for 12,023/13,372 (90%) at 18–26 months’ corrected age.	N	Y	U	U	U: Bilateral hearing impairment with no functional hearing (with or without amplification)	NDI 42% (LOM) vs 43% (LOS no LOM) vs 33% (neither) at follow-up.	Bayley Scales (BSID-II / Bayley-III), standardized neurological exam, hearing/vision criteria per NDI definition.	Infants 22–26 weeks’ GA, birth years 2003–2017 at NRN centers with LOS/LOM data and follow-up framework.	death before 72 h, early-onset meningitis, major congenital anomalies, ventricular shunt/reservoir, viral LOM, polymicrobial LOM without concurrent LOS with 1 of the same pathogens, and missing LOS or LOM data.	Bayley Scales of Infant Development (BSID-II, 2003–2007; Bayley-III, 2007–2017); standardized neurological examination; vision and hearing assessment per NDI definition.	CSF (culture)	Adjusted risk increased: “aOR, 1.53; 95% CI, 1.04–2.25” for death or NDI in LOM vs neither; pathogen-specific composite death/NDI: CoNS 48%, non-CoNS 64%, fungal 79%.	Incidence/etiology 2003–2017; LP use 2011–2017; follow-up 18–26 months (BSID-II 2003–2007; Bayley-III 2007–2017).	Single follow-up assessment window per child (18–26 mo); diagnostic CSF culture at episode.	Bilateral hearing impairment highest with LOM (8%) vs LOS-no-LOM (5%) vs neither (3%); both LOM and LOS associated with higher death or NDI.	Death or NDI aOR 1.53 (1.04–2.25) for LOM vs neither; Bayley scores lower in LOM group.	U
meningitis (culture proven)	Doctor	Clinical outcomes of neonatal meningitis in very-low birth-weight infants.	USA	2001	Retrospective	Meningitis: Positive CSF culture (meningitis); CSF WBC/protein/glucose; outcomes incl. MDI(Mental Developmental Index )and major neurosensory abnormalities (incl. deafness requiring hearing aids).	spinal fluid taps → CSF count/protein/glucose/culture; blood cultures; Amiel-Tison neurologic exam; Bayley Scales (BSID/BSID-II) at 20 months.	CSF, blood	Single-centre	Observational; diagnostics at illness; single outcome assessment at 20 months corrected age.	NICU VLBW admissions n=3,462; meningitis in 64 (1.8%) with 67 episodes; 45 (70%) survived to 20 mo; 39/45 (87%) had complete 20-mo assessment.	Neonates (VLBW); outcomes at 20 months corrected age	Meningitis group: Male 36/64 (56%)	Black 39/64 (61%) in meningitis group	64 infants (67 episodes); 45 survivors; 39 assessed at 20 mo	N	Y — outcome list includes “unilateral or bilateral deafness requiring hearing aids.”	U	U	U: Not graded by dB; reported as deafness requiring hearing aids	At 20 mo: Neurologic abnormality 41% vs 11% (p<0.001); MDI <70: 38% vs 14% (p<0.001); Total impairment 51% vs 20% (p<0.001).	Amiel-Tison neurologic exam; Bayley Scales (BSID/BSID-II); MDI <70 threshold; neurosensory categories incl. deafness.	VLBW infants(without major congenital malformations) admitted to NICU; bacterial/fungal meningitis defined by positive CSF culture.	neurosyphilis, herpes encephalitis, and a Clostridia isolate (contaminant) excluded.	spinal fluid taps/CSF analytics; Bayley testing; neurologic exam.	clinical/neurodevelopmental tests; no specimen	Neurologic abnormality: higher with meningitis (41% vs 11%, p<0.001); MDI <70: 38% vs 14%, p<0.001; Deafness: p=0.220	At diagnosis: spinal fluid taps + blood cultures; Follow-up: single assessment at 20 months corrected age.	2 (Amiel-Tison neurologic exam + Bayley Scales at 20 months).	Deafness requiring hearing aids: 2 cases among meningitis survivors at 20 months; difference not statistically significant (p=0.220).	Significantly worse neurodevelopment in meningitis group; effect on neurologic abnormality persisted after adjustment (OR 2.27; 95% CI 1.02–5.05).	U
Infection (CMV)	Medoro	T cell responses and clinical symptoms among infants with congenital cytomegalovirus infection	US	2024	Prospective	T cells from cord blood (CMV), pH and ALT	clinical assay	cord blood	Single-centred	U	45	38 weeks (37-39)	70% M	Y (73% white)	45 (30 cCMV; 15 uninfected)	N	Y	U	Y	Y	Y	Bayleys	Infants with and without cCMV	U	clinical assay	cord blood and blood spot	Hi viral loads	Y	Y	In this cohort, a lack of in utero T cell differentiation was associated with developmental delay, and high frequencies of PD-1+CD8+ T cells persisted only in children with progressive SNHL	In this cohort, a lack of in utero T cell differentiation was associated with developmental delay, and high frequencies of PD-1+CD8+ T cells persisted only in children with progressive SNHL	U
Bacterial Meningitis	Aleem	Epidemiology and outcomes of bacterial meningitis in the neonatal intensive care unit	US	2024	Retrospective	CSF - pathogen related to meningitis	clinical assay	CSF	multicentred	usual care	We included all infants who had a positive CSF culture for a bacterial pathogen	median (25th, 75th percentiles) gestational age of the cohort was 33 (26, 38) weeks	U	U	n=134 (EO meningitis) n=525 late onset meningitis	N	Y (NHSP)	Y	N	U	n/a	n/a	We included all infants who had a positive CSF culture for a bacterial pathogen	We excluded infants with a CSF culture positive for a viral or fungal isolate, or with growth of a common skin contaminant from a single CSF culture	clinical assay	CSF	U	For CSF cultures positive for CoNS, we defined probable CoNS meningitis as 2 positive cultures for CoNS within a 4-day period, 3 positive cultures within a 7-day period, or 4 positive cultures within a 10-day period		Significant morbidities occur in infants with culture-proven meningitis in NICUs. Culture and subsequent discernment of sensitivity are crucial to guide definitive therapy.	U	Y
Bacterial Meningitis	Chen	Pediatric bacterial meningitis in southern China: analysis of 838 cases	China	2025	Retrospective	CRP, WBC (BM)	clinical assay	serum	Single-centred	antibiotics	Wide age range with bacterial meningitis	Wide range of age stratification	1.8:1 (male/female)	Y (all chinese except for two african)	838 (subset NICU - n=80; n=36 with severe-profound HL)	N	Y	Y	Y	Y	n/a	n/a	Patients aged ≤14 years, including newborns, diagnosed with BM with proven bacteria, BM with negative bacterial culture, probable BM, or suspected BM were involved (per diagnosis criterion seen below).	The exclusion criteria were (1) encephalitis or meningitis caused by pathogens other than bacteria or (2) autoimmune neurological disorders.	clinical assay	CSF and blood	Y	Y (limited)	U	Hearing impairment is another common sequela of BM, accounting for 5%–54% of the patients, among which 2%–5% were severe and with profound hearing impairment. In our study, 52.2% of the patients had hearing impairment, and 4.9% had severe and profound hearing impairment	Hearing impairment in BM is associated with the types of infectious bacteria and is most commonly seen in patients with Streptococcus pneumoniae infection, in which it can be as high as 36.5% (Kutz et al., 2006). In addition, in previous studies, CSF glucose lower than 0.6 mmol/L, high CSF protein, and the presence of neurological deficits are risk factors for hearing impairment (Gupta, 1993). Am…	Y
CMV (and genetics)	Jabłońska	Glycoprotein N Associations With Congenital Cytomegalovirus Infection and Neurological Sequelae	Poland	2025	Retrospective	CMV + gene interaction, ALT, AS, platelets	clinical assay	serum, urine	multi (2 sites)	U	infants with cCMV and infants with pCMV	38 weeks (26-41)	U	U	n=95 (cCMV); n=126 cCMV (unproven)	N	Y ( SNHL was defined as air conduc-tion thresholds > 20 dBHL on the ABR.)	Y	Y	N	Y(not quantitative)	clinical symptoms of neurological dysfunction (e.g., tremor, abnormalmuscle tone, and poor sucking reflex), central nervous system(CNS) damage	U (children with CMV)	U (hcidren without CMV)	clinical assays (described)	blood, urine	Y	N	U	Our results suggest that the gN4c variant may beassociated with the development of neurological dysfunction in newborns with cCMV infection	Our results suggest that the gN4c variant may beassociated with the development of neurological dysfunction in newborns with cCMV infection	Y
CMV	Fourgeaud	Predictors of the Outcome at 2 Years in Neonates With Congenital Cytomegalovirus Infection	France	2024	Prospective	cCMV, platelets	clinical assay	serum, urine	multi	usual care	children with symptomatic or asymptomatic cCMV	39 [37-40 weeks]	U	U	n= 227 ( n=43 sequelae at M24, n=8 with BHL; n=17 UHL)	N	Y	Y	Y	U	Y	neurologic sequelae measured by A BrunetLezine revised test was performed at month 12 (M12) and M24 to evaluate psychomotor development	all children diagnosed with cCMV in the 13 centers and _x0001_5% refused inclusion	genetic syndrome	clinical assay	amnio, blood	low platelets with cCMV	U	U	: In the studied population, children with normal hearing at birth, normal platelet count at birth, and a normal cranial ultrasound had no risk of neurologic sequelae and a low risk of delayed unilateral sensorineural hearing loss. The use of this model based on readily available neonatal markers should help clinicians establish a personalized care pathway for each cCMV neonate.	: In the studied population, children with normal hearing at birth, normal platelet count at birth, and a normal cranial ultrasound had no risk of neurologic sequelae and a low risk of delayed unilateral sensorineural hearing loss. The use of this model based on readily available neonatal markers should help clinicians establish a personalized care pathway for each cCMV neonate.	Y
CMV	Doneda	Congenital Cytomegalovirus Infection With Isolated " Minor " Lesions at Fetal Magnetic Resonance Imaging: Long-Term Neurological Outcome	Italy	2024	Retrospective	cCMV	clinical assay	amnio, urine	Single-centred	usual care	children with cCMV (proven) with minor lesions on MRI scans	>34 weeks, Mean GAs at first, second, and third prenatal examinations were 22.7 weeks (20 to 34), 28.9 (25 to 33), and 31 weeks, respectively	17 F	U	36	N	Y	Y	Y	U	Y	Altered clinical outcome was classified as severe, moderate, and mild. Severe cases were those with motor deficits impairing their ability to walk (cerebral palsy grade 3 to 5), severe intellectual developmental and/or behavioral disorder (autism spectrum disorder requiring very substantial or substantial support), or bilateral sensorineural deficit (deafness or blindness). Moderate cases were th…	Inclusion criteria were consecutive cases of CMV-proven congenital infection (diagnosed by using virus isolation and polymerase chain reaction technique in amniotic fluid and/or neonatal urine analysis) who underwent one or more fetal and early postnatal (up to two months after birth) MRI examinations with detection of “minor” findings, represented by polar temporal lesions, subependymal cysts, i…	Exclusion criteria were “major” MR lesions (microcephaly, polymicrogyria, cerebellar hypoplasia, severe ventriculomegaly, widespread WM alteration, intracranial calcifications), imaging features or clinical problems definitely unrelated to infection, prematurity under 34 weeks gestational age (GA), termination of pregnancy, and denied consent to obtain clinical follow-up data.	clinical assay	amnio, urine	n/a	U	U	At long-term clinical follow-up, performed in 35 patients at a mean age of 64.5 months (range: 25 to 138), 43% of patients were asymptomatic and 57% presented with mild/moderate disability including hearing loss (34%), unilateral in all cases but one (therefore classified as severe), and/or minor cognitive and behavioral disorders (49%).	At long-term clinical follow-up, performed in 35 patients at a mean age of 64.5 months (range: 25 to 138), 43% of patients were asymptomatic and 57% presented with mild/moderate disability including hearing loss (34%), unilateral in all cases but one (therefore classified as severe), and/or minor cognitive and behavioral disorders (49%).	Y
OTHER biomarker	Authors	Title of the study	Country (study conducted - for multicentred study specify country where sponsor is based)	Date of publication (month and year): Note date of submission/acceptance. If month not given supply volume and no. of issue	Study design	Biological variable(s) measured	Measurement tools	Media of biomarker (blood, saliva, urine, umblical blood)	Single centred/multi-centred	Treatment	Sample characteristics (population)	Age of participants (extract as reported, mean SD etc)	Sex of population	Ethnicity	Sample size. If there are more than two arms number each arm.	Sample size calculation (Yes, No or n/a)	Hearing loss identified (Y/N)	ID NHSP (identified on newborn hearing screening)	ID diagnostic ABR	Severity of HL	Severity of disability	How was disability assessed	inclusion criteria	exclusion criteria	Measurement tools	Media of biomarker (blood, saliva, urine, umblical blood)	Hi/low biomarker measure	Timing measures are taken (first evaluation of primary outcome measure)	Number of measures taken	Main findings (assoc between biomarkers and HL)	Main findings (association between biomarkers and developmental delay)	Assoc with HL
Hb, RBC	Sriranjan	Prevalence and Implications of Low Reticulocyte-Hemoglobin Levels among Extreme Preterm Neonates: A Single-Center Retrospective Study.	Canada	2022	Retrospective	Haemoglobin	clinical assay	serum	single	n/a	215	<29 weeks - mean (SD) birth GA of 25.8 (1.7) weeks	74 (44%) male	U	168 (ret-hb>29), 47 (ret-hb<29)	N	Y	U	U	U	Y	Bayley, BSID-III	All consecutive inborn and outborn neonates born at or below 29 weeks GA were included in the study	major chromosomal anomalies, congenital disorders, and discharge or death before 36 weeks PMA.	Y Reticulocyte indices and reticulocyte counts are measured using Sysmex XN-10 hematology analyzer (Sysmex Corporation, Kobe, Japan). The automated analyzer is based on fluorescent flow cytometry using a semiconductor laser and hydrodynamic focusing in a dedicated reticulocyte channel.	serum	Low (iron deficient status - Ret-Hb <29 pg at 36 weeks)	Y	3	U	one-fourth of neonates born at 29 weeks GA or below and needing tertiary care support at or beyond 36 weeks PMA have Ret-Hb levels below the cut-off (29 pg), which may be indicative of inadequate iron availability for erythropoiesis	N
HIE, hypoglycaemia, ph, ototoxic meds	Smit	Factors associated with permanent hearing impairment in infants treated with therapeutic hypothermia.	UK	2013	Prospective	Low cord pH,	clinical assay	cord blood	multi-centred	cooling	Cooled infants at ≥36 weeks gestation with moderate or severe neonatal encephalopathy	>=36 weels	4/10 males HI and 52/89 males with NH		108	N	Y	Y	Y	SNHL requiring aids	Y	BSID-II, MDI abd PDI	cooled babies >=36 weeks	28 excluded no full dataset available: 8 died, 1 HA, 19NA	U presume clinical assay	cord blood	Low glucose but no glucose measurements presented	first hour	U	Hearing impairment was a common finding among cooled infants. Plasma gentamicin levels were commonly >2 mg/L. Based on these findings, we propose changes in gentamicin dosing interval and trough level monitoring to minimize the risk of potentially toxic levels in cooled newborns. Stepwise logistic regression analysis revealed that the independent variables high trough gentamicin level (P = .010),…		Y
glucose, AST, ALT, Cr	Fitzgerald	Hearing impairment and hypoxia ischaemic encephalopathy: Incidence and associated factors	Ireland (south)	2019	Retrospective	serum glucose, creatinine, AST, ALT	clinical assay. AABR	serum	single	cooling (TH for HIE)	neonates undergoing TH	U (probably >38 wks according to cooling criteria)	24 male	U	42	N	Y	Y	Y	Y	n/a	n/a	not formally specified : cooled infants	not specified	clinical assay (hospital)	serum	raised ALT, Cr and ASR, abnormal glucose	1st. 2nd and 3rd days after birth	U	The current study confirms that hearing impairment is common in term infants who have undergone therapeutic hypothermia for moderate/severe HIE.	n/a	Y
Protemics	Jung	Cord Blood Proteomic Biomarkers for Predicting Adverse Neurodevelopmental Outcomes in Monoamniotic Twins.	Korea	2022	Prospective/Exploratory	cord blood proteomics	ELISA assay	cord blood	single	n/a	MCMA twins, >24 weeks	>24 weeks	U (2 males with poor outcomes)	U	20	N	Y	U	U	U	Y	(1) a severe brain lesion on neonatal brain ultrasound, (2) developmental delay, (3) cerebral palsy, and/or (4) blindness or deafness	(1) MCMA twin pregnancies, (2) viable birth (more than 24 + 0 weeks of gestation), and (3) collection of cord blood from both fetuses after delivery	Cases with unique twin complications (for example, twin-to-twin transfusion syndrome or twin anemia-polycythemia sequence), fetal death in utero (one or both fetuses), and/or major congenital malformations (one or both fetuses) were excluded	ELISA assay: Clinical The protein digestion process was optimized for 2 μL of cord blood as previously described, with some modifications [16, 17]. Briefly, 23 μL of digestion buffer (8-M urea, 10-mM Tris(2-carboxyethyl) phosphine, and 50-mM chloroacetamide in 50-mM ammonium bicarbonate) was added to 2 μL of cord blood in a polymerase chain reaction strip. The mixture was incubated for 30 min at …	cord blood	Low	U	U	In the validation experiment, the cord blood concentration of ceruloplasmin was significantly lower in neonates with adverse neurodevelopmental outcomes than in those without		U
CRP	Morimoto	Risk factors for elevation of ABR threshold in NICU-treated infants	Japan	2010	Retrospective	serum crp elevation	clinical assay	serum	single	none	NICU infants with severe HL (>50dB)	U (only those with ANSD age described)	U	U	101	N	Y	Y	Y	N (only >50dB included)	n/a	n/a	ABR threshold 50dBnHL or more in one or both ears	10 infants with conductive hearing loss (3 for auditory canal stenosis and atresia, 7 for otitis media with effusion) and 14 infants who were lost to follow-up	clinical assay	serum	peak CRP	U	U	Factors significantly related to an elevation of ABR threshold were a history of congenital diaphragmatic hernia, severe respiratory disease, and elevation of CRP	U	Y
CRP, IL6 and inflammatory and immune proteins (umbilical)	Shim	Inflammatory and Immune Proteins in Umbilical Cord Blood: Association with Hearing Screening Test Failure in Preterm Neonates.	Korea	2018	Retrospective	cord blood, CRP, IL-6, C3a and C5a, MMP-9, MCSF and endostatic	ELISA lab assay	cord blood	single	n/a	premature infants <=33.6 wks	24.5-33.5 weeks	62 (55.4%) male normal NHSP	U	127	N	Only NHSP	Y	N	U	n/a	n/a	1) singleton birth at 23+0 to 33+6 weeks gestation, (2) survival at least 90 days after birth, (3) underwent hearing screening test, and (4) an aliquot of UCB available for analysis.	We excluded twins or higher-order infants, those for whom a histologic examination of the placenta was not performed, outborn infants, and those with major structural or chromosomal abnormalities.	ELISA	cord blood	various	during first two hours	U	Our data demonstrated that in preterm neonates, a systemic fetal inflammatory response reflected by umbilical cord plasma IL-6 and immediate postnatal CRP levels may contribute to the risk for NHS test failure, whereas the changes in complement activation fragments initiated in utero may have protective effect of hearing screen failure.	n/a	U
Oxygen	Schmidt	Effects of targeting higher vs lower arterial oxygen saturations on death or disability in extremely preterm infants: a randomized clinical trial.	Canada	2013	Prospective	oxygen	pulse oximeters	capillary	multi	Caregivers adjusted the concentration of oxygen to achieve saturations between 88% and 92%, which produced 2 treatment groups with true target saturations of 85% to 89% (n = 602) or 91% to 95% (n = 599)	Infants with gestational ages of 23 weeks 0 days through 27 weeks 6 days were eligible for enrollment during the first 24 hours after birth	23-28 wks	Female (44-46%)	Y (67.3% White; black 16%, asian 10%, other 6%)	1147; 578; 569; randomised = 602, 599 (higher sat)	N	Y (severe HL; wearing HA/CI)	U	U	U	Y	Bayley scale (III); Gross Motor Function Classification System	Infants with gestational ages of 23 weeks 0 days through 27 weeks 6 days were eligible for enrollment during the first 24 hours after birth.	not considered viable, persitant plumonary hypertension, dysmopric features or congenital malformations that adversley affect life expectancy or nd, cyanotic heart disease	downloaded saturation data	capillary	Low	Y many	many	Targeting lower saturations reduced the postmenstrual age at last use of oxygen therapy (adjusted mean difference, −0.8 weeks; 95% CI, −1.5 to −0.1; P = .03) but did not alter any other outcomes.	In extremely preterm infants, targeting oxygen saturations of 85% to 89% compared with 91% to 95% had no significant effect on the rate of death or disability at 18 months. These results may help determine the optimal target oxygen saturation.	N
o2 and co2	Klinger	Do hyperoxaemia and hypocapnia add to the risk of brain injury after intrapartum asphyxia?	Canada	2004	Retrospective	O2 and CO2	clinical assay	serum	single	variable	>37 wks with HIE	>37 wks	M (60%)	U	218	N	Y	U	U	U	SNHL atrributable to asphyxia	Neonatal records and neurology clinics. Bayleys for questionable data	One or more of the following: (a) Five minute Apgar score less than 5; (b) Metabolic acidosis (cord arterial blood base deficit >16 mmol/l); (c) Delayed onset of respiration for five or more minutes; (d) Birth by emergency caesarean section for fetal distress. (2) Need for mechanical ventilation immediately after delivery. (3) Evidence of encephalopathy including altered state of consciousness an…	Infants were excluded for preterm delivery (37 weeks gestation), any congenital abnormality (including brain abnormalities considered to predate the intrapartum period), inborn errors of metabolism, congenital infections, septic or haemorrhagic shock, meningitis, severe meconium aspiration syndrome,16 or cranial birth trauma. Infants with antenatal compromise (loss of fetal movements for more tha…	hospital measures	arterial	peak pao2 and trough paco2	20 mins - 2 hours	U	U	Severe hyperoxaemia and severe hypocapnia were associated with adverse outcome in infants with post-asphyxial HIE. During the first hours of life, oxygen supplementation and ventilation should be rigorously controlled.	U
pulse-oximetry	Poets	Association Between Intermittent Hypoxemia or Bradycardia and Late Death or Disability in Extremely Preterm Infants.	Canada	2015	Retrospective	pulse oximeter oxygen saturation or bradycardia	saturation data and pulse rate data	blood	multi	n/a	23 weeks - 27 weeks 6 days 9and survived to 36 weeks	23 weeks - 27 weeks 6 days	female 479 (47%)	55% white; 17% black, 10% asian. 6% other or uUnown	1019	N	Y (HA/CI)	U	U	U	1 or more of the following: motor impairment, cognitive or language delay, severe hearing loss (prescription of hearing aids or cochlear implants), and bilateral blindness (corrected visual acuity <20/200 in the better eye).4 Secondary outcomes were motor impairment, cognitive or language delay, and severe retinopathy of prematurity.	Motor impairment was defined as level 2 or higher in the Gross Motor Function Classification System5; ie, inability to pull to stand, cruise, or walk. Cognitive or language delay was defined as a composite cognitive or language score of less than 85 (1 SD below the mean of 100) on the Bayley Scales of Infant and Toddler Development, Third Edition.6 The cognitive score was assumed to be less than …	infants with gestational ages of 23 weeks 0 days through 27 weeks 6 days who were born between December 2006 and August 2010 and survived to a postmenstrual age of 36 weeks	excluding those not considered viable; those who had congenital malformations, cyanotic heart disease, or pulmonary hypertension; and those unlikely to be available for long-term follow-up	pulse oximeter	arterial	U (number of episodesof hypoxemia)	Y	100's	U	Among extremely preterm infants who survived to 36 weeks’ postmenstrual age, prolonged hypoxemic episodes during the first 2 to 3 months after birth were associated with adverse 18-month outcomes. If these observations are confirmed in future studies, further research on the prevention of such episodes will be needed.	N- hypoxic incidents related to NDD not HL and no biomarker
HIE, glucose and lactate	Chen	Early Biomarkers and Hearing Impairments in Patients with Neonatal Hypoxic–Ischemic Encephalopathy	Taiwan	2021	Retrospective	WBC, Pl, Hb, Cr, Lactate, glucose	clinical assay	serum	single	therapeutic hypothermia	Infants with HIE	38.7 weeks (1.5 SD)	61.2% male	U	n=11 HL+HIE;	N	Y	Y	Y	Y (ABR)	Y	Bayley scale (III)	Neonates with HIE. clinical history of fetal distress, metabolic acidosis, or needing positive-pressure ventilation immediately after birth.	Congenital anomalies, preterm or genetic anomalies	clinical assay	serum	higher serum lactate and glucose		U	A higher prevalence of HIs was noted in the patients with stage III HIE than those with stage II HIE (43.8% vs. 10%; p = 0.008). The degree of HI correlated with brain anomalies and neurodevelopmental outcomes at 1 year of age	Clinical staging, and blood lactate and glucose levels could be predictive factors for HIs among patients with HIE.	Y
Y= yes; N = no; U= Unknown or unavailable
n/a = not applicable to the study
F = female; M = male
Authors in bold = included in the meta-analyses (Fig 4-6)
